# Supplementary material for: Polycomb Associates Genome-wide with a Specific RNA Polymerase II Variant, and Regulates Metabolic Genes in ESCs
Source: Cell Stem Cell. 2012 Feb 3;10(2):157–70. doi: 10.1016/j.stem.2011.12.017 (PMC3682187; doi:10.1016/j.stem.2011.12.017)
Supplement: Table S2. Genome-wide Chromatin and RNAPII States in Mouse ESCs — Mouse UCSC Known Genes (mm9) are listed, with gene classifications occupancy of RNAPII modifications, PRC components, histone modifications, and mRNA expression levels. Classifications are made into six gene clusters according to hierarchical clustering. [file mmc2.xls]

## Sheet: Legend
Table S2. Genome wide chromatin and RNAPII states in mouse ESCs
Mouse UCSC Known Genes (mm9) are listed. Gene classifications for bivalency and PRC1 were obtained from Mikkelsen at al., 2007 and Ku et al., 2008, respectively. Genes were classified as positive or negative (1,0) for the markers indicated. mRNA expression levels are also shown. Gene clusters according to hierarchical clustering are indicated.

## Sheet: TableS2
				genes selected:	18860
						Published classifications			This study classifications
Representative UCSC Known Gene	Other UCSC Known Genes	mm9.knownIsoforms.clusterId	Gene Symbol	RefSeq	Chr	Bivalent (Mikkelsen et al., 2007)	Bivalent PRC1+ (Ku et al., 2008)	Bivalent PRC1- (Ku et al., 2008)	S5p (TSS)	8WG16 (TSS)	S7p (TSS)	S5p (TES)	S2p (TES)	H3K4me3 (TSS) (Mikkelsen et al., 2007)	H2Aub1 (TSS)	H3K27me3 (TSS) (Mikkelsen et al., 2007)	H3K27me3 (TSS) (Lienert et al., 2001)	Ezh2 (TSS) (Ku et al., 2008)	Suz12 (TSS) (Ku et al., 2008)	Ring1B (TSS) (Ku et al., 2008)	PRC (H2Aub1+ and/or K27me3+)	mRNA (FPKM)	cluster classification
uc007aeu.1	uc007aeu.1,uc007aet.1	1	mKIAA1889,Xkr4	NM_001011874	chr1	TRUE	FALSE|NA	TRUE	1	0	0	0	0	1	1	1	1	1	0	0	Positive	0.020379	PRCr
uc007aex.1	uc007aew.1,uc007aex.1	3	Rp1,Rp1h	NM_011283	chr1	FALSE|NA	FALSE|NA	FALSE|NA	0	0	0	0	0	0	0	0	0	0	0	0	Negative	0.00177595	Inactive
uc007aey.1	uc007aez.1,uc007afb.1,uc007afc.1,uc007afa.1,uc007aey.1	4	Sox17	NM_011441	chr1	TRUE	TRUE	FALSE|NA	1	0	0	1	0	1	1	1	1	1	1	1	Positive	0.041541	PRCr
uc007afd.1	uc007afe.1,uc007aff.1,uc007afd.1	5	Mrpl15	NM_025300	chr1	FALSE|NA	FALSE|NA	FALSE|NA	1	1	1	1	1	1	0	0	0	0	0	0	Negative	68.8844	Active
uc007afg.1	uc007afg.1,uc007afh.1	6	Lypla1	NM_008866	chr1	FALSE|NA	FALSE|NA	FALSE|NA	1	1	1	1	1	1	0	0	0	0	0	0	Negative	9.31459	Active
uc007afi.1	uc007afj.1,uc007afi.1	7	Tcea1	NM_011541	chr1	FALSE|NA	FALSE|NA	FALSE|NA	1	1	1	0	1	1	0	0	0	0	0	0	Negative	30.3569	Active
uc007afk.1	uc007afk.1,uc007afl.1	8	Rgs20	NM_021374	chr1	TRUE	TRUE	FALSE|NA	1	1	1	0	1	1	1	1	1	1	1	1	Positive	0.554169	PRCa
uc007afn.1	uc007afm.1,uc007afn.1	9	Atp6v1h	NM_133826	chr1	FALSE|NA	FALSE|NA	FALSE|NA	1	1	1	0	1	1	0	0	0	0	0	0	Negative	24.236	Active
uc007afo.1	uc007afo.1,uc007afp.1,uc007afq.1	10	Oprk1	NM_011011	chr1	FALSE|NA	FALSE|NA	FALSE|NA	0	0	0	0	0	1	0	1	1	1	0	0	Positive	0.0962918	PRCo
uc007afr.1	uc007afr.1,uc007afu.1,uc007afs.1,uc007aft.1	11	Rb1cc1,CC1	NM_009826	chr1	FALSE|NA	FALSE|NA	FALSE|NA	1	1	1	0	1	1	0	0	0	0	0	0	Negative	4.39764	Active
uc007afy.1	uc007afw.1,uc007afz.1,uc007afx.1,uc007aga.1,uc007afy.1	13	St18	NM_173868	chr1	FALSE|NA	FALSE|NA	FALSE|NA	0	0	0	0	0	0	0	0	0	0	0	0	Negative	0	Inactive
uc007agb.1	uc007agb.1,uc007agd.1,uc007agc.1	14	Pcmtd1	NM_183028	chr1	FALSE|NA	FALSE|NA	FALSE|NA	1	1	1	1	1	1	0	0	0	0	0	0	Negative	9.78224	Active
uc007agh.1	uc007agh.1,uc007agj.1,uc007agg.1,uc007agi.1	16	Sntg1	NM_027671	chr1	TRUE	TRUE	FALSE|NA	0	0	0	0	0	1	1	1	1	1	1	1	Positive	0.0176621	PRCo
uc007agk.1	uc007agk.1	17	Rrs1	NM_021511	chr1	FALSE|NA	FALSE|NA	FALSE|NA	1	1	1	1	1	1	1	1	1	1	1	0	Positive	47.1358	PRCa
uc007agl.1	uc007agm.1,uc007agl.1	18	Adhfe1	NM_175236	chr1	FALSE|NA	FALSE|NA	FALSE|NA	1	1	1	0	1	1	0	1	0	0	0	0	Positive	0.882485	PRCa
uc007agp.1	uc007agp.1	21	3110035E14Rik	NM_178399	chr1	FALSE|NA	FALSE|NA	FALSE|NA	0	0	0	0	0	0	0	1	1	0	0	0	Positive	0.00387288	PRCo
uc007agq.1	uc007agq.1	22	Mybl1	NM_008651	chr1	FALSE|NA	FALSE|NA	FALSE|NA	1	1	1	0	1	1	0	0	1	0	0	0	Negative	2.52058	Active
uc007ags.1	uc007agr.1,uc007ags.1	23	AK031819,Vcpip1	NM_173443	chr1	FALSE|NA	FALSE|NA	FALSE|NA	1	1	1	0	1	1	0	0	0	0	0	0	Negative	3.08214	Active
uc007agx.1	uc007agx.1,uc007agu.1,uc007agw.1,uc007agy.1,uc007agv.1	25	Sgk3	NM_001037759,NM_133220,NM_177547	chr1	TRUE	FALSE|NA	TRUE	1	1	1	0	1	1	1	1	1	1	1	0	Positive	1.39382	PRCa
uc007ahb.1	uc007ahb.1,uc007ahd.1,uc007ahc.1	28	4930418G15Rik	NM_145692,NM_027033	chr1	FALSE|NA	FALSE|NA	FALSE|NA	1	0	0	1	1	1	0	1	1	0	1	0	Positive	0	Inactive
uc007ahe.1	uc007ahe.1,uc007ahf.1	29	Cops5	NM_013715	chr1	FALSE|NA	FALSE|NA	FALSE|NA	NA	NA	NA	NA	NA	NA	NA	NA	NA	NA	NA	NA	NA	64.0747	NA
uc007ahi.1	uc007ahk.1,uc007ahh.1,uc007ahi.1,uc007ahl.1,uc007ahg.1,uc007ahj.1	30	Cspp1	NM_026493	chr1	FALSE|NA	FALSE|NA	FALSE|NA	NA	NA	NA	NA	NA	NA	NA	NA	NA	NA	NA	NA	NA	5.14097	NA
uc007ahn.1	uc007ahp.1,uc007aho.1,uc007ahn.1	32	AK134369,Arfgef1	NM_001102430	chr1	FALSE|NA	FALSE|NA	FALSE|NA	NA	NA	NA	NA	NA	NA	NA	NA	NA	NA	NA	NA	NA	5.45878	NA
uc007ahq.1	uc007ahr.1,uc007ahq.1	33	Cpa6	NM_177834	chr1	FALSE|NA	FALSE|NA	FALSE|NA	0	0	0	0	0	0	0	0	1	0	0	0	Negative	0	Inactive
uc007ahv.1	uc007ahu.1,uc007aht.1,uc007ahs.1,uc007ahv.1	34	Depdc2,C030045D06Rik,P-Rex2	NM_001033636	chr1	FALSE|NA	FALSE|NA	FALSE|NA	0	0	0	1	0	0	0	0	0	0	0	0	Negative	0.877556	Inactive
uc007ahw.1	uc007ahx.1,uc007ahw.1,uc007ahz.1,uc007ahy.1	35	A830018L16Rik	NM_177173	chr1	FALSE|NA	FALSE|NA	FALSE|NA	1	1	1	0	0	1	0	1	1	1	0	0	Positive	0.411862	PRCi
uc007aid.1	uc007aic.1,uc007aid.1,uc007aia.1,uc007aib.1,uc007aie.1	36	Sulf1	NM_172294	chr1	FALSE|NA	FALSE|NA	FALSE|NA	1	1	1	1	1	1	0	0	0	0	0	0	Negative	5.64521	Active
uc007aif.1	uc007aif.1,uc007aii.1,uc007aig.1,uc007aih.1	37	Slco5a1	NM_172841	chr1	TRUE	FALSE|NA	TRUE	1	1	1	0	1	1	1	1	1	1	1	1	Positive	0.681606	PRCa
uc007aik.1	uc007aik.1,uc007aij.1	38	Prdm14	NM_001081209	chr1	TRUE	TRUE	FALSE|NA	1	1	1	0	1	1	1	1	1	1	1	1	Positive	12.6949	PRCa
uc007ail.1	uc007ail.1,uc007aiq.1,uc007aim.1,uc007aip.1,uc007ain.1,uc007aio.1,uc007air.1	39	Ncoa2	NM_008678,NM_001077695	chr1	FALSE|NA	FALSE|NA	FALSE|NA	1	1	1	0	1	1	0	0	1	0	0	0	Negative	4.82258	Active
uc007ait.1	uc007ait.1	41	Tram1	NM_028173	chr1	FALSE|NA	FALSE|NA	FALSE|NA	1	1	1	0	1	1	1	0	1	0	0	0	Positive	18.993	Active
uc007aiu.1	uc007aiu.1	42	Lactb2	NM_145381	chr1	FALSE|NA	FALSE|NA	FALSE|NA	1	1	1	1	1	1	0	0	0	0	0	0	Negative	22.7915	Active
uc007aiv.1	uc007aiv.1	43	Xkr9	NM_001011873	chr1	FALSE|NA	FALSE|NA	FALSE|NA	0	0	0	0	0	0	0	0	0	0	0	0	Negative	0.0128171	Inactive
uc007aix.1	uc007aiy.1,uc007aiz.1,uc007aiw.1,uc007aix.1	44	Eya1	NM_010164	chr1	FALSE|NA	FALSE|NA	FALSE|NA	1	1	1	0	0	1	0	1	1	1	1	0	Positive	1.32265	PRCi
uc007aja.1	uc007aja.1	45	Msc	NM_010827	chr1	TRUE	TRUE	FALSE|NA	1	1	1	1	1	1	1	1	1	1	1	0	Positive	9.92467	PRCa
uc007ajc.1	uc007ajc.1	47	Trpa1	NM_177781	chr1	FALSE|NA	FALSE|NA	FALSE|NA	0	0	0	0	0	1	0	1	1	0	1	0	Positive	0.405349	PRCo
uc007aje.1	uc007aje.1	49	Kcnb2	NM_001098528	chr1	FALSE|NA	FALSE|NA	FALSE|NA	0	0	0	0	0	0	0	0	1	0	0	0	Negative	0	Inactive
uc007ajh.1	uc007ajf.1,uc007aji.1,uc007ajg.1,uc007ajh.1	50	Terf1	NM_009352	chr1	FALSE|NA	FALSE|NA	FALSE|NA	1	1	1	1	1	1	0	0	0	0	0	0	Negative	17.3201	Active
uc007ajj.1	uc007ajj.1	51	Gm106	NM_001033288	chr1	TRUE	FALSE|NA	TRUE	0	0	0	1	1	1	1	1	1	1	1	0	Positive	0.336869	Inactive
uc007ajl.1	uc007ajl.1	53	Rpl7	NM_011291	chr1	FALSE|NA	FALSE|NA	FALSE|NA	NA	NA	NA	NA	NA	NA	NA	NA	NA	NA	NA	NA	NA	467.011	NA
uc007ajm.1	uc007ajm.1	54	Rdh10	NM_133832	chr1	FALSE|NA	FALSE|NA	FALSE|NA	NA	NA	NA	NA	NA	NA	NA	NA	NA	NA	NA	NA	NA	1.95765	NA
uc007ajp.1	uc007ajn.1,uc007ajq.1,uc007ajo.1,uc007ajr.1,uc007ajp.1	55	Stau2	NM_025303	chr1	FALSE|NA	FALSE|NA	FALSE|NA	1	0	0	1	0	0	0	0	0	0	0	0	Negative	2.25743	Inactive
uc007ajt.1	uc007ajs.1,uc007ajt.1,uc007aju.1	56	Ube2w	NM_025773	chr1	FALSE|NA	FALSE|NA	FALSE|NA	1	1	1	0	0	1	0	1	1	0	0	0	Positive	4.28379	PRCi
uc007ajw.1	uc007ajv.1,uc007ajw.1	57	Tceb1	NM_026456	chr1	FALSE|NA	FALSE|NA	FALSE|NA	1	1	1	0	1	1	0	0	0	0	0	0	Negative	39.9516	Active
uc007ajy.1	uc007ajy.1,uc007ajx.1	58	Tmem70	NM_027415,NM_026392	chr1	FALSE|NA	FALSE|NA	FALSE|NA	1	1	1	0	1	1	1	0	1	0	0	0	Positive	8.87491	Active
uc007ajz.1	uc007ajz.1	59	Ly96	NM_016923	chr1	FALSE|NA	FALSE|NA	FALSE|NA	1	1	1	0	0	1	0	0	0	0	1	0	Negative	0.0413496	Active
uc007aka.1	uc007aka.1	60	Jph1	NM_020604	chr1	TRUE	TRUE	FALSE|NA	1	1	0	0	0	1	1	1	1	1	1	1	Positive	0.760167	PRCr
uc007akc.1	uc007akc.1,uc007akb.1	61	Gdap1	NM_010267	chr1	FALSE|NA	FALSE|NA	FALSE|NA	1	0	0	0	0	1	0	0	0	0	0	0	Negative	0.0126173	Inactive
uc007ake.1	uc007ake.1	63	Pi15	NM_053191	chr1	FALSE|NA	FALSE|NA	FALSE|NA	0	0	0	0	0	0	0	0	0	0	0	0	Negative	0.0276953	Inactive
uc007akh.1	uc007akh.1,uc007akg.1	65	Crispld1	NM_031402	chr1	FALSE|NA	FALSE|NA	FALSE|NA	1	1	0	0	0	1	1	1	1	0	0	0	Positive	0.243406	PRCr
uc007akk.1	uc007aki.1,uc007akk.1,uc007akj.1	66	Crisp4	NM_030033	chr1	FALSE|NA	FALSE|NA	FALSE|NA	0	0	0	0	0	0	0	0	0	0	0	0	Negative	0	Inactive
uc007akm.1	uc007akm.1	68	Defb18	NM_001039123	chr1	FALSE|NA	FALSE|NA	FALSE|NA	0	0	0	0	0	0	0	0	0	0	0	0	Negative	0	Inactive
uc007ako.1	uc007akn.1,uc007ako.1	69	OTTMUSG00000020946,Defb41	NM_183124,NM_001040027	chr1	FALSE|NA	FALSE|NA	FALSE|NA	0	0	0	0	0	0	0	0	0	0	0	0	Negative	0	Inactive
uc007akp.1	uc007akp.1	70	Tcfap2d	NM_153154	chr1	TRUE	TRUE	FALSE|NA	0	0	0	0	0	0	1	1	1	1	1	0	Positive	0	PRCo
uc007akq.1	uc007akt.1,uc007akq.1,uc007aks.1,uc007aku.1,uc007akr.1	71	Tcfap2b	NM_001025305,NM_009334	chr1	TRUE	TRUE	FALSE|NA	1	0	0	1	0	0	1	1	1	1	1	1	Positive	0	PRCr
uc007akv.1	uc007akv.1,uc007akx.1,uc007akw.1	72	Pkhd1	NM_153179	chr1	FALSE|NA	FALSE|NA	FALSE|NA	0	0	0	0	0	0	0	0	0	0	0	0	Negative	0.0935644	Inactive
uc007aky.1	uc007aky.1	73	Il17a	NM_010552	chr1	FALSE|NA	FALSE|NA	FALSE|NA	0	0	0	0	0	0	0	1	1	0	0	0	Positive	0	PRCo
uc007akz.1	uc007ala.1,uc007akz.1	74	Il17f	NM_145856	chr1	FALSE|NA	FALSE|NA	FALSE|NA	0	0	0	0	0	0	0	0	0	0	0	0	Negative	0.242449	Inactive
uc007alc.1	uc007alc.1	76	Mcm3	NM_008563	chr1	FALSE|NA	FALSE|NA	FALSE|NA	1	1	1	1	1	1	0	0	0	0	0	0	Negative	85.4826	Active
uc007ald.1	uc007ald.1,uc007ale.1	77	Paqr8	NM_028829	chr1	FALSE|NA	FALSE|NA	FALSE|NA	1	1	1	0	1	1	0	1	1	1	0	0	Positive	2.4211	PRCa
uc007alg.1	uc007alg.1	79	Tram2	NM_177409	chr1	FALSE|NA	FALSE|NA	FALSE|NA	1	1	1	1	1	1	0	0	1	0	0	0	Negative	5.93488	Active
uc007alj.1	uc007ali.1,uc007alj.1	81	Tmem14a	NM_029398	chr1	FALSE|NA	FALSE|NA	FALSE|NA	1	1	1	0	0	1	0	0	0	0	0	0	Negative	1.47812	Active
uc007all.1	uc007all.1,uc007alk.1	82	Gsta3	NM_010356,NM_001077353	chr1	FALSE|NA	FALSE|NA	FALSE|NA	0	0	0	0	1	0	0	0	0	0	0	0	Negative	3.95336	Inactive
uc007aln.1	uc007aln.1	84	Ndg1	NM_183322	chr1	FALSE|NA	FALSE|NA	FALSE|NA	0	0	0	0	0	0	0	0	0	0	0	0	Negative	0	Inactive
uc007alo.1	uc007alo.1	85	BC099381	NM_001033904	chr1	FALSE|NA	FALSE|NA	FALSE|NA	0	0	0	0	0	0	0	0	1	0	0	0	Negative	0	Inactive
uc007alq.1	uc007alq.1,uc009uzv.1	87	Kcnq5	NM_023872	chr1	TRUE	FALSE|NA	TRUE	1	0	0	0	0	1	1	1	1	1	1	1	Positive	0.0220251	PRCr
uc007alw.1	uc007alu.1,uc007alv.1,uc007als.1,uc007alw.1,uc007alr.1,uc007aly.1,uc007alt.1,uc007alx.1	88	Rim,Rims1,mKIAA0340	NM_053270,NM_183018,NM_001012624,NM_001012625,NM_001012623	chr1	TRUE	FALSE|NA	TRUE	0	0	0	0	0	1	1	1	1	1	1	0	Positive	0.484034	PRCo
uc007alz.1	uc007alz.1	89	4933415F23Rik	NM_025746	chr1	FALSE|NA	FALSE|NA	FALSE|NA	0	0	0	0	0	0	0	0	0	0	0	0	Negative	0.382819	Inactive
uc007amb.1	uc007amb.1	91	Ogfrl1	NM_001081079	chr1	FALSE|NA	FALSE|NA	FALSE|NA	0	1	1	0	0	1	0	0	1	0	0	0	Negative	2.53005	Active
uc007ame.1	uc007ame.1,uc007amd.1	93	B3gat2	NM_172124	chr1	TRUE	TRUE	FALSE|NA	1	0	0	1	1	1	1	1	1	1	1	1	Positive	0.210971	PRCr
uc007amh.1	uc007amg.1,uc007amh.1,uc007amf.1,uc007ami.1	94	Smap1	NM_028534	chr1	FALSE|NA	FALSE|NA	FALSE|NA	1	1	1	1	1	1	1	1	1	0	0	0	Positive	23.82	PRCa
uc007amj.1	uc007amj.1	95	1110058L19Rik	NM_026503	chr1	FALSE|NA	FALSE|NA	FALSE|NA	1	1	1	0	1	1	0	0	0	0	0	0	Negative	9.91169	Active
uc007amm.1	uc007amm.1,uc007amn.1,uc007amk.1,uc007aml.1	96	4921533L14Rik	NM_026604	chr1	FALSE|NA	FALSE|NA	FALSE|NA	1	1	1	0	0	1	1	1	1	0	0	0	Positive	3.55967	PRCi
uc007amp.1	uc007amo.1,uc007amp.1	97	Col9a1	NM_007740	chr1	FALSE|NA	FALSE|NA	FALSE|NA	1	0	0	0	0	0	0	1	1	0	0	0	Positive	0.00461071	Inactive
uc007amq.1	uc007amr.1,uc007amq.1	98	Col19a1	NM_007733	chr1	TRUE	FALSE|NA	FALSE|NA	1	0	0	0	0	1	1	1	1	1	1	1	Positive	0.00117083	PRCr
uc007amu.1	uc007amu.1,uc007amt.1	100	Lmbrd1	NM_026719	chr1	FALSE|NA	FALSE|NA	FALSE|NA	1	1	1	0	1	1	0	0	1	0	0	0	Negative	2.26648	Active
uc007amx.1	uc007amw.1,uc007amx.1,uc007amv.1,uc007amy.1	101	Bai3	NM_175642	chr1	FALSE|NA	FALSE|NA	FALSE|NA	0	0	0	0	0	1	1	1	1	1	1	0	Positive	0.0113445	PRCo
uc007amz.1	uc007amz.1	102	4931408C20Rik	NM_001033764	chr1	FALSE|NA	FALSE|NA	FALSE|NA	1	0	0	1	0	1	1	1	1	0	1	1	Positive	0	PRCr
uc007anb.1	uc007anb.1	104	Gm597	NM_001013750	chr1	FALSE|NA	FALSE|NA	FALSE|NA	0	0	0	0	0	0	0	0	1	0	0	0	Negative	0.00428274	Inactive
uc007ane.1	uc007ang.1,uc007ane.1,uc007anf.1	107	mKIAA0244,Phf3	NM_001081080	chr1	FALSE|NA	FALSE|NA	FALSE|NA	1	0	0	1	1	0	0	0	0	0	0	0	Negative	18.347	Inactive
uc007ani.1	uc007anh.1,uc007ani.1	108	Ptp4a1	NM_011200	chr1	FALSE|NA	FALSE|NA	FALSE|NA	1	1	1	1	1	1	0	0	0	0	0	0	Negative	3.31606	Active
uc007ank.1	uc007ank.1	110	Gluld1	NM_153601	chr1	FALSE|NA	FALSE|NA	FALSE|NA	0	0	0	0	0	0	0	0	0	0	0	0	Negative	0.000608372	Inactive
uc007anl.1	uc007anj.1,uc007anl.1	109	4931428L18Rik	NM_027637	chr1	FALSE|NA	FALSE|NA	FALSE|NA	0	0	0	0	0	0	0	1	0	0	0	0	Positive	0.0138946	PRCo
uc007anm.1	uc007anm.1	111	4930521A18Rik	NM_029062	chr1	FALSE|NA	FALSE|NA	FALSE|NA	0	0	0	1	0	0	0	0	0	0	0	0	Negative	0	Inactive
uc007anp.1	uc007ano.1,uc007anp.1,uc007ann.1	112	Slm1,Khdrbs2	NM_133235	chr1	TRUE	FALSE|NA	TRUE	1	1	0	0	0	1	1	1	1	1	1	0	Positive	0.00908231	PRCr
uc007anq.1	uc007anr.1,uc007anq.1	113	Prim2	NM_008922	chr1	FALSE|NA	FALSE|NA	FALSE|NA	1	1	1	1	1	1	0	0	0	0	0	0	Negative	25.2337	Active
uc007anw.1	uc007anw.1,uc007anu.1,uc007anx.1,uc007anv.1	116	Rab23	NM_008999	chr1	FALSE|NA	FALSE|NA	FALSE|NA	1	1	1	1	1	1	0	0	1	0	0	0	Negative	9.76353	Active
uc007any.1	uc007any.1	117	Bag2	NM_145392	chr1	FALSE|NA	FALSE|NA	FALSE|NA	1	1	1	0	1	1	1	1	1	1	0	0	Positive	1.4145	PRCa
uc007anz.1	uc007anz.1,uc007aob.1,uc007aoa.1	118	Zfp451	NM_133817	chr1	FALSE|NA	FALSE|NA	FALSE|NA	1	1	1	1	1	1	1	0	0	0	0	0	Positive	13.2119	Active
uc007aoc.1	uc007aoe.1,uc007aod.1,uc007aoc.1	119	B230209C24Rik	NM_177235	chr1	FALSE|NA	FALSE|NA	FALSE|NA	1	1	1	1	0	1	1	1	1	1	1	0	Positive	0.215408	PRCi
uc007aoi.1	uc007aoh.1,uc007aog.1,uc007aol.1,uc007aoi.1,uc007aop.1,uc007aoo.1,uc007aof.1,uc007aoj.1,uc007aon.1,uc007aok.1,uc007aom.1	120	Dst,Bpag1-n,Bpag1	NM_134448,NM_133833	chr1	FALSE|NA	FALSE|NA	FALSE|NA	1	1	1	1	1	1	0	0	0	0	0	0	Negative	9.08399	Active
uc007aoq.1	uc007aoq.1	121	Ccdc115	NM_027159	chr1	FALSE|NA	FALSE|NA	FALSE|NA	NA	NA	NA	NA	NA	NA	NA	NA	NA	NA	NA	NA	NA	15.4793	NA
uc007aor.1	uc007aor.1	122	Imp4	NM_178601	chr1	FALSE|NA	FALSE|NA	FALSE|NA	NA	NA	NA	NA	NA	NA	NA	NA	NA	NA	NA	NA	NA	36.6206	NA
uc007aos.1	uc007aot.1,uc007aos.1	123	Ptpn18	NM_011206	chr1	TRUE	TRUE	FALSE|NA	1	1	1	1	0	1	1	1	1	1	1	1	Positive	1.02792	PRCi
uc007aov.1	uc007aov.1	125	Tesp1	NM_009355	chr1	FALSE|NA	FALSE|NA	FALSE|NA	1	0	0	0	0	1	0	1	1	1	0	0	Positive	0.0891539	Inactive
uc007aow.1	uc007aow.1	126	Cfc1	NM_007685	chr1	FALSE|NA	FALSE|NA	FALSE|NA	0	0	0	1	1	0	0	1	1	0	0	0	Positive	0.784806	Inactive
uc007aox.1	uc007aox.1	127	Tesp2	NM_009356	chr1	FALSE|NA	FALSE|NA	FALSE|NA	0	0	0	0	1	0	0	1	1	1	0	0	Positive	0.0569671	Inactive
uc007aoy.1	uc007aoy.1	128	9430069J07Rik	NM_213727	chr1	FALSE|NA	FALSE|NA	FALSE|NA	1	0	0	0	0	1	1	1	1	1	0	0	Positive	0.0057342	PRCr
uc007api.1	uc007ape.1,uc007aph.1,uc007apg.1,uc007api.1,uc007apf.1	134	Arhgef4,AK082264,mKIAA1112	NM_183019	chr1	FALSE|NA	FALSE|NA	FALSE|NA	NA	NA	NA	NA	NA	NA	NA	NA	NA	NA	NA	NA	NA	1.2643	NA
uc007apj.1	uc007apj.1	135	BC043098	NM_174997	chr1	FALSE|NA	FALSE|NA	FALSE|NA	NA	NA	NA	NA	NA	NA	NA	NA	NA	NA	NA	NA	NA	28.4878	NA
uc007apl.1	uc007apl.1,uc007apk.1	136	Plekhb2	NM_145516	chr1	FALSE|NA	FALSE|NA	FALSE|NA	1	1	1	1	1	1	0	1	1	0	0	0	Positive	7.04397	PRCa
uc007apn.1	uc007apn.1	138	Hs6st1	NM_015818	chr1	FALSE|NA	FALSE|NA	FALSE|NA	1	1	1	1	1	1	0	0	1	0	0	0	Negative	27.3173	Active
uc007app.1	uc007app.1,uc007apo.1,uc007apr.1,uc007apq.1	139	Ugcgl1	NM_198899	chr1	FALSE|NA	FALSE|NA	FALSE|NA	1	1	1	1	1	1	0	0	0	0	0	0	Negative	25.5584	Active
uc007aps.1	uc007apt.1,uc007aps.1	140	Lincr	NM_153408	chr1	FALSE|NA	FALSE|NA	FALSE|NA	1	0	0	0	0	0	0	1	1	0	0	0	Positive	0.0238925	Inactive
uc007apu.1	uc007apu.1,uc007apx.1,uc007apw.1,uc007apy.1,uc007apv.1	141	Arid5a	NM_145996	chr1	TRUE	FALSE|NA	TRUE	1	1	1	1	1	1	1	1	1	1	0	0	Positive	0.895898	PRCa
uc007aqa.1	uc007apz.1,uc007aqa.1	142	4632411B12Rik	NM_172652	chr1	FALSE|NA	FALSE|NA	FALSE|NA	1	1	1	1	1	1	0	1	0	0	0	0	Positive	12.7399	PRCa
uc007aqd.1	uc007aqf.1,uc007aqc.1,uc007aqd.1,uc007aqe.1	144	Lman2l	NM_001013374	chr1	FALSE|NA	FALSE|NA	FALSE|NA	1	1	1	1	1	1	0	0	0	0	0	0	Negative	5.12514	Active
uc007aqg.1	uc007aqg.1,uc007aqh.1	145	AK044901,Cnnm4	NM_033570	chr1	TRUE	FALSE|NA	TRUE	1	1	1	0	1	1	1	1	1	1	0	0	Positive	3.30824	PRCa
uc007aqj.1	uc007aqk.1,uc007aqi.1,uc007aqj.1	146	Cnnm3	NM_053186,NM_001039551	chr1	FALSE|NA	FALSE|NA	FALSE|NA	1	1	1	1	1	1	0	0	0	0	0	0	Negative	6.45467	Active
uc007aql.1	uc007aqn.1,uc007aql.1,uc007aqm.1	147	Ankrd23	NM_153502	chr1	FALSE|NA	FALSE|NA	FALSE|NA	1	0	1	1	1	0	0	0	0	0	0	0	Negative	0.998041	Active
uc007aqo.1	uc007aqo.1,uc007aqp.1	148	Ankrd39	NM_026241	chr1	FALSE|NA	FALSE|NA	FALSE|NA	1	1	1	1	1	1	0	0	0	0	0	0	Negative	3.44854	Active
uc007aqv.1	uc007aqv.1	151	BC050210	NM_201365	chr1	FALSE|NA	FALSE|NA	FALSE|NA	1	1	1	1	1	1	1	0	1	0	0	0	Positive	7.16581	Active
uc007aqw.1	uc007aqw.1	152	LOC100040340	NM_001099320	chr1	FALSE|NA	FALSE|NA	FALSE|NA	1	1	1	1	1	1	0	0	0	1	0	0	Negative	179.49	Active
uc007aqx.1	uc007aqx.1	153	Actr1b	NM_146107	chr1	FALSE|NA	FALSE|NA	FALSE|NA	1	1	1	1	1	1	0	0	0	0	0	0	Negative	45.0036	Active
uc007arb.1	uc007ara.1,uc007aqz.1,uc007arb.1	155	Zap70	NM_009539	chr1	FALSE|NA	FALSE|NA	FALSE|NA	0	0	0	1	1	1	1	1	1	0	0	0	Positive	3.22503	Inactive
uc007ard.1	uc007arc.1,uc007ard.1	156	Tmem131	NM_018872	chr1	FALSE|NA	FALSE|NA	FALSE|NA	1	1	1	1	1	1	0	0	0	0	0	0	Negative	18.0078	Active
uc007arf.1	uc007arf.1,uc007are.1	157	A230074B11Rik	NM_177334	chr1	FALSE|NA	FALSE|NA	FALSE|NA	1	0	0	1	0	1	0	1	1	0	0	0	Positive	0.118614	Inactive
uc007arg.1	uc007arg.1,uc007arh.1	158	4921511C04Rik	NM_027580	chr1	FALSE|NA	FALSE|NA	FALSE|NA	1	0	0	0	0	0	0	0	0	0	0	0	Negative	0.14772	Inactive
uc007ari.1	uc007ari.1	159	Cnga3	NM_009918	chr1	FALSE|NA	FALSE|NA	FALSE|NA	0	0	0	1	0	0	0	1	1	0	0	0	Positive	0.843323	Inactive
uc007arl.1	uc007ark.1,uc007arn.1,uc007arl.1,uc007arj.1	160	AK051424,Inpp4a	NM_172971,NM_030266	chr1	TRUE	FALSE|NA	TRUE	0	1	1	0	1	1	0	1	1	0	0	0	Positive	1.84272	Active
uc007aro.1	uc007aro.1	162	6330578E17Rik	NM_198006	chr1	FALSE|NA	FALSE|NA	FALSE|NA	NA	NA	NA	NA	NA	NA	NA	NA	NA	NA	NA	NA	NA	26.1388	NA
uc007arp.1	uc007arq.1,uc007arp.1	163	Unc50	NM_026123	chr1	FALSE|NA	FALSE|NA	FALSE|NA	NA	NA	NA	NA	NA	NA	NA	NA	NA	NA	NA	NA	NA	19.8342	NA
uc007arv.1	uc007ars.1,uc007arv.1,uc007art.1,uc007aru.1	165	Mgat4a	NM_173870	chr1	FALSE|NA	FALSE|NA	FALSE|NA	1	1	1	0	1	1	0	1	1	0	0	0	Positive	2.07136	PRCa
uc007arz.1	uc007asc.1,uc007asf.1,uc007asb.1,uc007ase.1,uc007asa.1,uc007asd.1,uc007arz.1	167	Tsga10	NM_207228	chr1	FALSE|NA	FALSE|NA	FALSE|NA	1	1	1	0	0	1	0	0	0	0	0	0	Negative	0.413849	Active
uc007ash.1	uc007ash.1	169	Lipt1	NM_001037918	chr1	FALSE|NA	FALSE|NA	FALSE|NA	NA	NA	NA	NA	NA	NA	NA	NA	NA	NA	NA	NA	NA	4.37415	NA
uc007asi.1	uc007asi.1	170	Mitd1	NM_026913	chr1	FALSE|NA	FALSE|NA	FALSE|NA	NA	NA	NA	NA	NA	NA	NA	NA	NA	NA	NA	NA	NA	13.1764	NA
uc007asj.1	uc007asj.1	171	Mrpl30	NM_027098	chr1	FALSE|NA	FALSE|NA	FALSE|NA	NA	NA	NA	NA	NA	NA	NA	NA	NA	NA	NA	NA	NA	47.7453	NA
uc007ask.1	uc007ask.1	172	Lyg2	NM_001033427	chr1	FALSE|NA	FALSE|NA	FALSE|NA	0	0	0	0	0	0	0	1	1	0	0	0	Positive	0	PRCo
uc007asl.1	uc007asl.1	173	Lyg1	NM_027111	chr1	FALSE|NA	FALSE|NA	FALSE|NA	0	0	0	0	0	0	0	1	1	0	0	0	Positive	0	PRCo
uc007asn.1	uc007asn.1,uc007asm.1	174	Txndc9	NM_172054	chr1	FALSE|NA	FALSE|NA	FALSE|NA	NA	NA	NA	NA	NA	NA	NA	NA	NA	NA	NA	NA	NA	7.548	NA
uc007aso.1	uc007aso.1	175	Eif5b	NM_198303	chr1	FALSE|NA	FALSE|NA	FALSE|NA	NA	NA	NA	NA	NA	NA	NA	NA	NA	NA	NA	NA	NA	6.78911	NA
uc007asr.1	uc007asq.1,uc007asp.1,uc007asr.1	176	Rev1	NM_019570	chr1	FALSE|NA	FALSE|NA	FALSE|NA	1	1	1	1	1	1	0	0	0	0	0	0	Negative	4.8035	Active
uc007asx.1	uc007asx.1	180	Lonrf2	NM_001029878	chr1	FALSE|NA	FALSE|NA	FALSE|NA	0	0	0	0	0	0	0	0	1	0	0	0	Negative	0.145868	Inactive
uc007asy.1	uc007ata.1,uc007asy.1,uc007asz.1	181	Chst10	NM_145142	chr1	FALSE|NA	FALSE|NA	FALSE|NA	1	1	1	1	1	1	0	1	1	0	0	0	Positive	3.12622	PRCa
uc007atb.1	uc007atb.1	182	Nms	NM_001011684	chr1	FALSE|NA	FALSE|NA	FALSE|NA	0	0	0	0	0	0	0	0	1	0	0	0	Negative	0.0246611	Inactive
uc007atc.1	uc007atc.1	183	Pdcl3	NM_026850	chr1	FALSE|NA	FALSE|NA	FALSE|NA	1	1	1	0	1	1	0	0	0	0	0	0	Negative	25.2022	Active
uc007atd.1	uc007atd.1	184	Npas2	NM_008719	chr1	TRUE	TRUE	FALSE|NA	1	0	0	1	1	1	1	1	1	1	1	1	Positive	0.0736078	PRCr
uc007atf.1	uc007atf.1,uc007ate.1	185	M75,Rpl31	NM_053257	chr1	FALSE|NA	FALSE|NA	FALSE|NA	NA	NA	NA	NA	NA	NA	NA	NA	NA	NA	NA	NA	NA	53.3001	NA
uc007ath.1	uc007ath.1,uc007atg.1	186	Tbc1d8	NM_018775	chr1	FALSE|NA	FALSE|NA	FALSE|NA	NA	NA	NA	NA	NA	NA	NA	NA	NA	NA	NA	NA	NA	2.21315	NA
uc007ati.1	uc007ati.1,uc007atj.1	187	D1Bwg0212e	NM_028043	chr1	FALSE|NA	FALSE|NA	FALSE|NA	1	1	1	1	1	1	0	0	0	0	0	0	Negative	17.3389	Active
uc007atl.1	uc007atl.1,uc007atk.1	188	AK040602,Rnf149	NM_001033135	chr1	FALSE|NA	FALSE|NA	FALSE|NA	1	1	1	0	1	1	0	0	0	0	0	0	Negative	23.9711	Active
uc007atm.1	uc007atm.1	189	Creg2	NM_170597	chr1	TRUE	FALSE|NA	TRUE	1	0	0	0	0	1	1	1	1	1	0	0	Positive	0.138349	PRCr
uc007atr.1	uc007ats.1,uc007atr.1	193	Map4k4	NM_008696	chr1	FALSE|NA	FALSE|NA	FALSE|NA	1	1	1	1	1	1	0	0	1	0	0	0	Negative	44.5265	Active
uc007atu.1	uc007atu.1	195	Il1r2	NM_010555	chr1	FALSE|NA	FALSE|NA	FALSE|NA	1	0	0	0	0	0	0	1	1	0	0	0	Positive	0.119477	Inactive
uc007atw.1	uc007atv.1,uc007atw.1	196	Il1r1	NM_008362	chr1	FALSE|NA	FALSE|NA	FALSE|NA	0	0	0	1	0	1	0	1	1	0	0	0	Positive	0.051343	Inactive
uc007aty.1	uc007aty.1,uc007atx.1	197	Il1rl2	NM_133193	chr1	TRUE	FALSE|NA	FALSE|NA	1	0	1	0	0	0	1	1	1	1	1	0	Positive	0.353235	PRCr
uc007atz.1	uc007aub.1,uc007aua.1,uc007auc.1,uc007atz.1	198	Il1rl1	NM_010743,NM_001025602	chr1	FALSE|NA	FALSE|NA	FALSE|NA	0	0	0	0	0	0	0	0	0	0	0	0	Negative	0	Inactive
uc007aue.1	uc007aug.1,uc007auh.1,uc007aue.1,uc007auf.1,uc007aud.1	199	Il18r1	NM_008365	chr1	FALSE|NA	FALSE|NA	FALSE|NA	0	0	0	0	0	0	0	0	0	0	0	0	Negative	0	Inactive
uc007auj.1	uc007auj.1,uc007auk.1,uc007aui.1	200	Il18rap	NM_010553	chr1	FALSE|NA	FALSE|NA	FALSE|NA	0	0	0	0	0	0	0	0	1	0	0	0	Negative	0.00832852	Inactive
uc007aul.1	uc007aul.1	201	Slc9a4	NM_177084	chr1	FALSE|NA	FALSE|NA	FALSE|NA	1	0	0	0	0	0	0	0	1	0	0	0	Negative	0	Inactive
uc007aun.1	uc007aum.1,uc007aun.1	202	Slc9a2	NM_001033289	chr1	TRUE	TRUE	FALSE|NA	1	0	0	0	0	1	1	1	1	1	1	1	Positive	0.0070672	PRCr
uc007auo.1	uc007auo.1,uc007aup.1	203	Mfsd9	NM_172499	chr1	FALSE|NA	FALSE|NA	FALSE|NA	1	1	1	0	0	1	1	0	0	0	0	0	Positive	0.747934	PRCi
uc007auq.1	uc007auq.1	204	Tmem182	NM_001081198	chr1	FALSE|NA	FALSE|NA	FALSE|NA	0	0	0	0	0	0	0	0	1	0	0	0	Negative	0	Inactive
uc007auw.1	uc007auw.1	206	Pou3f3	NM_008900	chr1	TRUE	TRUE	FALSE|NA	1	0	0	1	0	1	1	1	1	1	1	1	Positive	0.0402835	PRCr
uc007ava.1	uc007auz.1,uc007avb.1,uc007ava.1	209	Mrps9	NM_023514	chr1	FALSE|NA	FALSE|NA	FALSE|NA	1	1	1	1	1	1	0	0	0	0	0	0	Negative	44.0132	Active
uc007avd.1	uc007avc.1,uc007avd.1	210	Gpr45	NM_053107	chr1	TRUE	FALSE|NA	FALSE|NA	1	0	0	0	0	1	1	1	1	1	1	0	Positive	0	PRCr
uc007avf.1	uc007avg.1,uc007ave.1,uc007avh.1,uc007avf.1,uc007avi.1	211	Tgfbrap1	NM_001013025	chr1	FALSE|NA	FALSE|NA	FALSE|NA	NA	NA	NA	NA	NA	NA	NA	NA	NA	NA	NA	NA	NA	1.71392	NA
uc007avj.1	uc007avj.1	212	AI597479	NM_133818	chr1	FALSE|NA	FALSE|NA	FALSE|NA	NA	NA	NA	NA	NA	NA	NA	NA	NA	NA	NA	NA	NA	11.5645	NA
uc007avk.1	uc007avk.1,uc007avl.1	213	Fhl2	NM_010212	chr1	TRUE	FALSE|NA	FALSE|NA	1	0	0	1	1	1	1	1	1	1	1	0	Positive	0.118454	PRCr
uc007avm.1	uc007avm.1	214	Rpl29	NM_009082	chr1	FALSE|NA	FALSE|NA	FALSE|NA	0	0	1	0	0	0	0	0	1	0	0	0	Negative	39.4261	Active
uc007avo.1	uc007avo.1,uc007avn.1	215	Nck2	NM_010879	chr1	FALSE|NA	FALSE|NA	FALSE|NA	1	1	1	1	1	1	0	0	0	0	0	0	Negative	4.34823	Active
uc007avp.1	uc007avp.1	216	1500015O10Rik	NM_024283	chr1	FALSE|NA	FALSE|NA	FALSE|NA	0	0	0	0	1	1	0	1	1	1	0	0	Positive	0.063623	Inactive
uc007avq.1	uc007avq.1	217	Uxs1	NM_026430	chr1	FALSE|NA	FALSE|NA	FALSE|NA	1	1	1	0	0	1	0	0	0	0	0	0	Negative	8.37177	Active
uc007avs.1	uc007avr.1,uc007avu.1,uc007avs.1,uc007avt.1	218	Tpp2	NM_009418	chr1	FALSE|NA	FALSE|NA	FALSE|NA	1	1	1	0	1	1	0	0	0	0	0	0	Negative	22.8034	Active
uc007avv.1	uc007avw.1,uc007avv.1	219	A530098C11Rik	NM_001013799	chr1	FALSE|NA	FALSE|NA	FALSE|NA	0	0	0	1	1	0	0	0	1	0	0	0	Negative	0.0340963	Inactive
uc007awc.1	uc007awb.1,uc007awc.1	221	Kdelc1	NM_023645	chr1	FALSE|NA	FALSE|NA	FALSE|NA	NA	NA	NA	NA	NA	NA	NA	NA	NA	NA	NA	NA	NA	6.96745	NA
uc007awe.1	uc007awe.1,uc007awd.1,uc007awf.1	222	Bivm	NM_144558	chr1	FALSE|NA	FALSE|NA	FALSE|NA	NA	NA	NA	NA	NA	NA	NA	NA	NA	NA	NA	NA	NA	3.33433	NA
uc007awi.1	uc007awh.1,uc007awj.1,uc007awg.1,uc007awi.1	223	AK163166,Ercc5	NM_011729	chr1	FALSE|NA	FALSE|NA	FALSE|NA	1	1	1	0	1	1	0	0	0	0	0	0	Negative	6.51104	Active
uc007awk.1	uc007awk.1	224	4832428D23Rik	NM_207281	chr1	FALSE|NA	FALSE|NA	FALSE|NA	0	0	0	1	0	0	0	0	0	0	0	0	Negative	0	Inactive
uc007awm.1	uc007awm.1,uc007awo.1,uc007awl.1,uc007awn.1	225	Gulp1	NM_028450,NM_027506	chr1	FALSE|NA	FALSE|NA	FALSE|NA	1	1	1	0	0	1	1	1	1	1	1	0	Positive	0.355113	PRCi
uc007awq.1	uc007awp.1,uc007awq.1	226	Col3a1,mKIAA4231	NM_009930	chr1	FALSE|NA	FALSE|NA	FALSE|NA	0	0	0	0	0	0	0	0	0	0	0	0	Negative	0	Inactive
uc007awr.1	uc007awr.1,uc007aws.1	227	Col5a2	NM_007737	chr1	FALSE|NA	FALSE|NA	FALSE|NA	0	0	0	0	0	0	0	0	0	0	0	0	Negative	0.115685	Inactive
uc007awt.1	uc007awt.1	228	Wdr75	NM_028599	chr1	FALSE|NA	FALSE|NA	FALSE|NA	1	1	1	1	1	1	0	0	0	0	0	0	Negative	45.9363	Active
uc007awv.1	uc007awu.1,uc007awv.1	229	Slc40a1	NM_016917	chr1	FALSE|NA	FALSE|NA	FALSE|NA	1	1	0	0	0	1	1	1	1	1	1	0	Positive	0.246037	PRCr
uc007aww.1	uc007aww.1	230	EG212225	NM_172504	chr1	FALSE|NA	FALSE|NA	FALSE|NA	0	0	0	0	0	0	0	0	1	0	0	0	Negative	0	Inactive
uc007axc.1	uc007axd.1,uc007axc.1	236	Slc39a10	NM_172653	chr1	FALSE|NA	FALSE|NA	FALSE|NA	1	1	1	1	1	1	0	0	0	0	0	0	Negative	21.5426	Active
uc007axf.1	uc007axf.1	238	C230029F24Rik	NM_001002792	chr1	FALSE|NA	FALSE|NA	FALSE|NA	0	0	0	0	0	0	0	0	0	0	0	0	Negative	0	Inactive
uc007axj.1	uc007axj.1,uc007axi.1	241	TMEFF2,Tmeff2	NM_019790	chr1	TRUE	FALSE|NA	FALSE|NA	1	1	1	0	0	1	1	1	1	1	1	1	Positive	0.133077	PRCi
uc007axk.1	uc007axk.1	242	Sdpr	NM_138741	chr1	FALSE|NA	FALSE|NA	FALSE|NA	1	0	0	0	0	0	0	1	1	0	0	0	Positive	0.0161609	Inactive
uc007axn.1	uc007axm.1,uc007axp.1,uc007axo.1,uc007axn.1	244	Obfc2a,5830411E10Rik,Nabp1	NM_028696	chr1	FALSE|NA	FALSE|NA	FALSE|NA	1	1	1	1	1	1	0	0	0	0	0	0	Negative	23.2853	Active
uc007axr.1	uc007axu.1,uc007axr.1,uc007axt.1,uc007axs.1,uc007axv.1	246	Myo1b	NM_010863	chr1	FALSE|NA	FALSE|NA	FALSE|NA	1	1	1	0	1	1	0	1	1	0	0	0	Positive	10.9039	PRCa
uc007axx.1	uc007axx.1,uc007axw.1	247	Stat4	NM_011487	chr1	FALSE|NA	FALSE|NA	FALSE|NA	1	1	1	0	0	1	0	0	0	0	0	0	Negative	2.26486	Active
uc007ayc.1	uc007aya.1,uc007ayd.1,uc007ayc.1,uc007axy.1,uc007axz.1,uc007ayb.1	248	Stat1	NM_009283	chr1	FALSE|NA	FALSE|NA	FALSE|NA	1	1	1	0	1	1	1	1	1	1	0	0	Positive	3.46023	PRCa
uc007ayf.1	uc007ayf.1,uc007ayg.1,uc007aye.1	249	Gls	NM_001081081	chr1	FALSE|NA	FALSE|NA	FALSE|NA	1	1	1	0	1	1	0	0	0	0	0	0	Negative	6.42723	Active
uc007ayh.1	uc007ayh.1	250	Nab1	NM_008667	chr1	FALSE|NA	FALSE|NA	FALSE|NA	1	0	0	0	0	1	1	1	1	1	0	0	Positive	1.66751	PRCr
uc007aym.1	uc007ayn.1,uc007ayl.1,uc007aym.1	252	2210010L05Rik	NM_133829,NM_178081	chr1	TRUE	FALSE|NA	TRUE	1	0	0	0	0	1	1	1	1	1	0	0	Positive	0.184277	PRCr
uc007ayo.1	uc007ayo.1	253	Inpp1	NM_008384	chr1	TRUE	FALSE|NA	TRUE	1	0	0	0	0	1	1	1	1	1	0	0	Positive	0.883265	PRCr
uc007ayp.1	uc007ayp.1	254	Hibch	NM_146108	chr1	FALSE|NA	FALSE|NA	FALSE|NA	1	1	1	1	1	1	0	0	0	0	0	0	Negative	5.93579	Active
uc007ayr.1	uc007ays.1,uc007ayq.1,uc007ayr.1	255	1700019D03Rik,AK217058	NM_144953	chr1	FALSE|NA	FALSE|NA	FALSE|NA	1	1	1	1	0	1	0	0	0	0	0	0	Negative	19.15	Active
uc007ayt.1	uc007ayt.1	256	Mstn	NM_010834	chr1	FALSE|NA	FALSE|NA	FALSE|NA	0	0	0	0	0	0	0	0	0	0	0	0	Negative	0	Inactive
uc007ayv.1	uc007ayv.1,uc007ayx.1	258	Pms1	NM_153556	chr1	FALSE|NA	FALSE|NA	FALSE|NA	NA	NA	NA	NA	NA	NA	NA	NA	NA	NA	NA	NA	NA	4.54654	NA
uc007ayz.1	uc007ayy.1,uc007ayz.1	260	Ormdl1	NM_145517	chr1	FALSE|NA	FALSE|NA	FALSE|NA	NA	NA	NA	NA	NA	NA	NA	NA	NA	NA	NA	NA	NA	6.9891	NA
uc007azb.1	uc007azc.1,uc007aza.1,uc007azd.1,uc007azb.1	261	Osgepl1	NM_028091	chr1	FALSE|NA	FALSE|NA	FALSE|NA	1	1	1	0	1	1	0	0	0	0	0	0	Negative	4.04978	Active
uc007azg.1	uc007azf.1,uc007azg.1,uc007aze.1,uc007azh.1	262	Asnsd1	NM_133728	chr1	FALSE|NA	FALSE|NA	FALSE|NA	1	1	1	1	1	1	0	0	0	0	0	0	Negative	33.5787	Active
uc007azj.1	uc007azj.1	264	Stk17b	NM_133810	chr1	FALSE|NA	FALSE|NA	FALSE|NA	1	1	1	0	1	1	0	0	1	0	0	0	Negative	6.51866	Active
uc007azl.1	uc007azk.1,uc007azl.1,uc007azm.1	265	Nedl2,Hecw2	NM_001001883,NM_172655	chr1	TRUE	FALSE|NA	FALSE|NA	1	1	0	0	0	1	1	1	1	1	1	0	Positive	0.153192	PRCr
uc007azo.1	uc007azn.1,uc007azo.1	266	4930511H11Rik	NM_030025	chr1	FALSE|NA	FALSE|NA	FALSE|NA	1	1	1	0	1	1	0	0	0	0	0	0	Negative	0.0713273	Active
uc007azp.1	uc007azp.1	267	Gtf3c3	NM_001033194	chr1	FALSE|NA	FALSE|NA	FALSE|NA	1	1	1	0	1	1	0	0	0	0	0	0	Negative	12.8526	Active
uc007azs.1	uc007azs.1,uc007azv.1,uc007azu.1	269	Ankrd44	NM_001081433	chr1	FALSE|NA	FALSE|NA	FALSE|NA	1	1	0	0	0	1	1	1	1	1	0	0	Positive	0.418436	PRCr
uc007azx.1	uc007azy.1,uc007azw.1,uc007azx.1	271	Sf3b1	NM_031179	chr1	FALSE|NA	FALSE|NA	FALSE|NA	1	1	1	1	1	1	0	0	0	0	0	0	Negative	72.0495	Active
uc007azz.1	uc007baa.1,uc007azz.1	272	Coq10b	NM_026424,NM_001039710	chr1	FALSE|NA	FALSE|NA	FALSE|NA	1	1	1	0	1	1	0	0	0	0	0	0	Negative	4.29163	Active
uc007bab.1	uc007bab.1	273	Hspd1	NM_010477	chr1	FALSE|NA	FALSE|NA	FALSE|NA	NA	NA	NA	NA	NA	NA	NA	NA	NA	NA	NA	NA	NA	263.34	NA
uc007bac.1	uc007bac.1	274	Hspe1	NM_008303	chr1	FALSE|NA	FALSE|NA	FALSE|NA	NA	NA	NA	NA	NA	NA	NA	NA	NA	NA	NA	NA	NA	282.178	NA
uc007bad.1	uc007bae.1,uc007bad.1,uc007baf.1	275	AK165532,Mobkl3	NM_025283	chr1	FALSE|NA	FALSE|NA	FALSE|NA	1	1	1	0	1	1	0	0	0	0	0	0	Negative	12.6044	Active
uc007bag.1	uc007bah.1,uc007bag.1	276	Rftn2	NM_028713	chr1	FALSE|NA	FALSE|NA	FALSE|NA	1	0	0	0	0	1	0	1	1	0	0	0	Positive	0.599116	Inactive
uc007baj.1	uc007baj.1	278	Mars2	NM_175439	chr1	FALSE|NA	FALSE|NA	FALSE|NA	1	1	1	1	1	1	1	0	1	0	0	0	Positive	5.8802	Active
uc007bam.1	uc007bam.1,uc007bal.1,uc007bak.1	279	Boll	NM_029267	chr1	TRUE	FALSE|NA	FALSE|NA	1	1	0	0	0	1	1	1	1	1	0	0	Positive	0.168823	PRCr
uc007bar.1	uc007bar.1	283	Hsfy2	NM_027661	chr1	FALSE|NA	FALSE|NA	FALSE|NA	0	0	0	0	0	0	0	0	0	0	0	0	Negative	0	Inactive
uc007bas.1	uc007bas.1	284	Satb2	NM_139146	chr1	TRUE	TRUE	FALSE|NA	1	1	1	0	1	1	1	1	1	1	1	1	Positive	0.900144	PRCa
uc007baz.1	uc007bba.1,uc007baz.1,uc007bbb.1	291	1110034B05Rik	NM_001037742	chr1	FALSE|NA	FALSE|NA	FALSE|NA	NA	NA	NA	NA	NA	NA	NA	NA	NA	NA	NA	NA	NA	5.35579	NA
uc007bbc.1	uc007bbc.1	292	9430016H08Rik	NM_001081181	chr1	FALSE|NA	FALSE|NA	FALSE|NA	NA	NA	NA	NA	NA	NA	NA	NA	NA	NA	NA	NA	NA	4.91003	NA
uc007bbd.1	uc007bbd.1,uc007bbe.1	293	2810022L02Rik	NM_144882	chr1	TRUE	TRUE	FALSE|NA	1	1	1	0	0	1	1	1	1	1	1	1	Positive	0.389909	PRCi
uc007bbh.1	uc007bbi.1,uc007bbf.1,uc007bbh.1,uc007bbj.1,uc007bbg.1	294	Kctd18	NM_030211	chr1	FALSE|NA	FALSE|NA	FALSE|NA	1	1	1	0	1	1	0	0	0	0	0	0	Negative	1.52451	Active
uc007bbk.1	uc007bbk.1	295	Sgol2	NM_199007	chr1	FALSE|NA	FALSE|NA	FALSE|NA	1	1	1	0	1	1	0	0	0	0	0	0	Negative	21.291	Active
uc007bbl.1	uc007bbl.1	296	Aox1	NM_009676	chr1	FALSE|NA	FALSE|NA	FALSE|NA	1	1	1	1	0	1	0	0	0	0	0	0	Negative	0.239421	Active
uc007bbn.1	uc007bbn.1,uc007bbm.1	297	Aox3	NM_023617	chr1	FALSE|NA	FALSE|NA	FALSE|NA	0	0	0	0	0	0	0	0	0	0	0	0	Negative	0.120387	Inactive
uc007bbo.1	uc007bbo.1	298	Aox4	NM_023631	chr1	FALSE|NA	FALSE|NA	FALSE|NA	0	0	0	0	0	0	0	0	1	0	0	0	Negative	0.0372371	Inactive
uc007bbp.1	uc007bbp.1	299	Aox3l1	NM_001008419	chr1	FALSE|NA	FALSE|NA	FALSE|NA	0	0	0	0	1	0	0	1	1	0	0	0	Positive	0.00775305	Inactive
uc007bbr.1	uc007bbq.1,uc007bbr.1	300	Bzw1	NM_025824	chr1	FALSE|NA	FALSE|NA	FALSE|NA	1	1	1	0	1	1	0	0	0	0	0	0	Negative	100.365	Active
uc007bbs.1	uc007bbt.1,uc007bbs.1,uc007bbu.1	301	Clk1	NM_009905,NM_001042634	chr1	FALSE|NA	FALSE|NA	FALSE|NA	1	1	1	1	1	1	0	0	0	0	0	0	Negative	40.7661	Active
uc007bbw.1	uc007bby.1,uc007bbv.1,uc007bbx.1,uc007bbw.1	302	Ppil3	NM_027374,NM_027351	chr1	FALSE|NA	FALSE|NA	FALSE|NA	NA	NA	NA	NA	NA	NA	NA	NA	NA	NA	NA	NA	NA	15.5883	NA
uc007bbz.1	uc007bca.1,uc007bcb.1,uc007bbz.1	303	Nif3l1	NM_022988	chr1	FALSE|NA	FALSE|NA	FALSE|NA	NA	NA	NA	NA	NA	NA	NA	NA	NA	NA	NA	NA	NA	17.2795	NA
uc007bcd.1	uc007bcc.1,uc007bcd.1,uc007bce.1	304	Orc2l	NM_001025378,NM_008765	chr1	FALSE|NA	FALSE|NA	FALSE|NA	NA	NA	NA	NA	NA	NA	NA	NA	NA	NA	NA	NA	NA	28.5815	NA
uc007bci.1	uc007bci.1,uc007bcj.1,uc007bch.1	306	BC049806	NM_172513	chr1	FALSE|NA	FALSE|NA	FALSE|NA	NA	NA	NA	NA	NA	NA	NA	NA	NA	NA	NA	NA	NA	2.97592	NA
uc007bck.1	uc007bck.1	307	Ndufb3	NM_025597	chr1	FALSE|NA	FALSE|NA	FALSE|NA	NA	NA	NA	NA	NA	NA	NA	NA	NA	NA	NA	NA	NA	55.3983	NA
uc007bcm.1	uc007bcm.1	309	Als2cr12	NM_175370	chr1	FALSE|NA	FALSE|NA	FALSE|NA	0	0	0	0	0	0	0	0	1	0	0	0	Negative	0.0479956	Inactive
uc007bcq.1	uc007bcn.1,uc007bcq.1,uc007bco.1,uc007bcr.1,uc007bcp.1	310	Cflar	NM_009805,NM_207653	chr1	FALSE|NA	FALSE|NA	FALSE|NA	1	1	1	0	1	1	0	0	0	0	0	0	Negative	1.39364	Active
uc007bct.1	uc007bcs.1,uc007bct.1	311	Casp8	NM_009812,NM_001080126	chr1	FALSE|NA	FALSE|NA	FALSE|NA	0	0	0	0	0	0	0	0	1	0	0	0	Negative	0.184222	Inactive
uc007bcv.1	uc007bcv.1,uc007bcu.1	312	Trak2	NM_172406	chr1	FALSE|NA	FALSE|NA	FALSE|NA	NA	NA	NA	NA	NA	NA	NA	NA	NA	NA	NA	NA	NA	6.85735	NA
uc007bcy.1	uc007bcy.1,uc007bda.1,uc007bcw.1,uc007bcz.1,uc007bcx.1	313	Als2cr2,PAPK-A	NM_172656	chr1	FALSE|NA	FALSE|NA	FALSE|NA	NA	NA	NA	NA	NA	NA	NA	NA	NA	NA	NA	NA	NA	2.03495	NA
uc007bdc.1	uc007bdc.1	315	Als2cr11	NM_175200	chr1	FALSE|NA	FALSE|NA	FALSE|NA	0	0	0	0	0	0	1	0	1	0	1	0	Positive	0.0521285	Inactive
uc007bdf.1	uc007bde.1,uc007bdf.1,uc007bdd.1	316	Als2cr4	NM_001037812,NM_001033449	chr1	FALSE|NA	FALSE|NA	FALSE|NA	1	1	1	0	1	1	0	0	0	0	0	0	Negative	8.35527	Active
uc007bdg.1	uc007bdj.1,uc007bdg.1,uc007bdh.1,uc007bdk.1,uc007bdi.1	317	mDLG6A,Mpp4	NM_145143	chr1	FALSE|NA	FALSE|NA	FALSE|NA	0	0	0	1	1	0	0	0	0	0	0	0	Negative	0.0165306	Inactive
uc007bdm.1	uc007bdm.1,uc007bdn.1,uc007bdl.1	318	Als2	NM_028717	chr1	FALSE|NA	FALSE|NA	FALSE|NA	1	1	1	1	1	1	0	0	0	0	0	0	Negative	12.8291	Active
uc007bdu.1	uc007bdu.1	322	Fzd7	NM_008057	chr1	FALSE|NA	FALSE|NA	FALSE|NA	1	1	1	1	1	1	0	0	1	0	0	0	Negative	30.067	Active
uc007bdv.1	uc007bdv.1	323	Gm973	NM_001013771	chr1	FALSE|NA	FALSE|NA	FALSE|NA	1	0	0	1	1	1	0	1	1	0	0	0	Positive	0.508135	Inactive
uc007bdx.1	uc007bdx.1	325	Sumo1	NM_009460	chr1	FALSE|NA	FALSE|NA	FALSE|NA	1	1	1	0	1	1	0	0	0	0	0	0	Negative	62.2318	Active
uc007bdy.1	uc007bdy.1	326	Nol5	NM_018868	chr1	FALSE|NA	FALSE|NA	FALSE|NA	1	1	1	1	1	1	0	0	0	0	0	0	Negative	150.486	Active
uc007bdz.1	uc007bdz.1	327	Bmpr2	NM_007561	chr1	FALSE|NA	FALSE|NA	FALSE|NA	1	1	1	0	1	1	1	1	1	0	0	0	Positive	3.33823	PRCa
uc007bea.1	uc007bea.1	328	Als2cr13	NM_001003946	chr1	FALSE|NA	FALSE|NA	FALSE|NA	1	1	1	1	1	1	0	0	0	0	0	0	Negative	7.68947	Active
uc007beb.1	uc007bed.1,uc007bec.1,uc007beb.1	329	Ica1l	NM_027407	chr1	TRUE	FALSE|NA	TRUE	1	0	1	1	1	1	0	1	1	1	1	0	Positive	0.165699	Active
uc007bee.1	uc007bef.1,uc007bee.1,uc007beg.1	330	Wdr12	NM_021312	chr1	FALSE|NA	FALSE|NA	FALSE|NA	NA	NA	NA	NA	NA	NA	NA	NA	NA	NA	NA	NA	NA	23.3329	NA
uc007beh.1	uc007bei.1,uc007beh.1	331	Carf	NM_139150	chr1	FALSE|NA	FALSE|NA	FALSE|NA	NA	NA	NA	NA	NA	NA	NA	NA	NA	NA	NA	NA	NA	1.35563	NA
uc007bej.1	uc007bel.1,uc007bek.1,uc007bej.1	332	AK041465,Nbeal1	NM_173444	chr1	FALSE|NA	FALSE|NA	FALSE|NA	1	1	1	0	1	1	0	0	0	0	0	0	Negative	1.95622	Active
uc007bem.1	uc007ben.1,uc007bem.1,uc007beo.1	333	Cyp20a1	NM_030013	chr1	FALSE|NA	FALSE|NA	FALSE|NA	1	1	1	0	1	1	0	0	0	0	0	0	Negative	10.5187	Active
uc007beq.1	uc007beq.1,uc007bep.1,uc007ber.1	334	Abi2	NM_198127	chr1	FALSE|NA	FALSE|NA	FALSE|NA	1	1	1	1	1	1	0	0	0	0	0	0	Negative	6.08635	Active
uc007bes.1	uc007bes.1	335	Raph1	NM_001045513	chr1	FALSE|NA	FALSE|NA	FALSE|NA	1	1	1	0	1	1	0	0	0	0	0	0	Negative	6.62077	Active
uc007bew.1	uc007bev.1,uc007bew.1	338	Cd28	NM_007642	chr1	FALSE|NA	FALSE|NA	FALSE|NA	0	0	0	0	0	0	0	0	0	0	1	0	Negative	0.0145656	Inactive
uc007bez.1	uc007bfa.1,uc007bez.1	341	Ctla4,ctla-4	NM_009843	chr1	FALSE|NA	FALSE|NA	FALSE|NA	0	0	0	0	0	0	0	0	1	0	0	0	Negative	0	Inactive
uc007bfb.1	uc007bfb.1	342	Icos	NM_017480	chr1	FALSE|NA	FALSE|NA	FALSE|NA	0	0	0	0	0	0	0	0	0	0	0	0	Negative	0	Inactive
uc007bfe.1	uc007bfe.1,uc007bfd.1,uc007bff.1,uc007bfc.1	343	Pard3b	NM_001081050	chr1	TRUE	FALSE|NA	FALSE|NA	0	0	0	0	0	1	1	1	1	1	1	0	Positive	0.0140793	PRCo
uc007bfl.1	uc007bfj.1,uc007bfn.1,uc007bfk.1,uc007bfm.1,uc007bfl.1,uc007bfi.1,uc007bfp.1,uc007bfo.1	346	Nrp2	NM_001077404,NM_001077407,NM_001077406,NM_001077403,NM_010939,NM_001077405	chr1	TRUE	TRUE	FALSE|NA	1	1	1	1	1	1	1	1	1	1	1	1	Positive	10.5263	PRCa
uc007bfr.1	uc007bfr.1,uc007bfq.1,uc007bfs.1	347	A430093A21Rik	NM_001081436	chr1	FALSE|NA	FALSE|NA	FALSE|NA	1	1	1	1	1	1	0	0	0	0	0	0	Negative	8.77354	Active
uc007bfu.1	uc007bfx.1,uc007bfu.1,uc007bfw.1,uc007bfy.1,uc007bfv.1	349	Ndufs1	NM_145518	chr1	FALSE|NA	FALSE|NA	FALSE|NA	NA	NA	NA	NA	NA	NA	NA	NA	NA	NA	NA	NA	NA	53.0311	NA
uc007bfz.1	uc007bfz.1	350	Eef1b2	NM_018796	chr1	FALSE|NA	FALSE|NA	FALSE|NA	NA	NA	NA	NA	NA	NA	NA	NA	NA	NA	NA	NA	NA	1103.77	NA
uc007bga.1	uc007bga.1	351	Gpr1	NM_146250	chr1	FALSE|NA	FALSE|NA	FALSE|NA	1	1	1	1	1	1	0	0	0	0	0	0	Negative	0.146297	Active
uc007bgg.1	uc007bgg.1,uc007bge.1,uc007bgh.1,uc007bgf.1,uc007bgd.1	353	Adam23	NM_011780	chr1	FALSE|NA	FALSE|NA	FALSE|NA	1	1	1	1	1	1	0	0	1	0	0	0	Negative	21.2013	Active
uc007bgi.1	uc007bgi.1	354	Dytn	NM_001081658	chr1	FALSE|NA	FALSE|NA	FALSE|NA	0	0	0	0	0	0	0	0	1	0	0	0	Negative	0	Inactive
uc007bgj.1	uc007bgj.1	355	Mdh1b	NM_029696	chr1	FALSE|NA	FALSE|NA	FALSE|NA	NA	NA	NA	NA	NA	NA	NA	NA	NA	NA	NA	NA	NA	0.0577106	NA
uc007bgl.1	uc007bgk.1,uc007bgl.1	356	Fastkd2	NM_172422	chr1	FALSE|NA	FALSE|NA	FALSE|NA	NA	NA	NA	NA	NA	NA	NA	NA	NA	NA	NA	NA	NA	12.2225	NA
uc007bgm.1	uc007bgm.1	357	OTTMUSG00000013918	NM_001013800	chr1	FALSE|NA	FALSE|NA	FALSE|NA	0	0	0	0	0	0	0	0	1	0	0	0	Negative	0.00861932	Inactive
uc007bgq.1	uc007bgo.1,uc007bgp.1,uc007bgq.1	359	Klf7	NM_033563	chr1	FALSE|NA	FALSE|NA	FALSE|NA	1	1	1	0	0	1	1	1	0	0	0	0	Positive	0.859918	PRCi
uc007bgr.1	uc007bgr.1,uc007bgs.1,uc007bgt.1	360	Creb1	NM_009952,NM_133828	chr1	FALSE|NA	FALSE|NA	FALSE|NA	1	1	1	0	1	1	0	1	0	0	0	0	Positive	3.5125	PRCa
uc007bgu.1	uc007bgu.1,uc007bgv.1	361	2310038H17Rik	NM_025964	chr1	FALSE|NA	FALSE|NA	FALSE|NA	1	1	1	1	1	1	1	0	0	0	0	0	Positive	4.35658	Active
uc007bgx.1	uc007bgx.1	363	Ccnyl1	NM_001097644	chr1	FALSE|NA	FALSE|NA	FALSE|NA	1	1	1	1	1	1	0	1	0	0	0	0	Positive	7.27559	PRCa
uc007bgy.1	uc007bgz.1,uc007bgy.1	364	Fzd5	NM_022721,NM_001042659	chr1	FALSE|NA	FALSE|NA	FALSE|NA	1	1	1	1	1	1	0	0	0	0	0	0	Negative	28.1097	Active
uc007bha.1	uc007bha.1,uc007bhb.1	365	9430067K14Rik	NM_001039493	chr1	FALSE|NA	FALSE|NA	FALSE|NA	1	1	1	0	1	1	0	0	0	0	0	0	Negative	1.75153	Active
uc007bhc.1	uc007bhc.1,uc007bhd.1,uc007bhe.1	366	4921521F21Rik	NM_027582	chr1	FALSE|NA	FALSE|NA	FALSE|NA	0	0	0	0	0	0	0	0	0	0	0	0	Negative	0.155084	Inactive
uc007bhf.1	uc007bhf.1	367	Cryge	NM_007777	chr1	FALSE|NA	FALSE|NA	FALSE|NA	0	1	0	1	0	1	1	0	1	0	0	0	Positive	0.828698	PRCr
uc007bhg.1	uc007bhg.1	368	Crygd	NM_007776	chr1	FALSE|NA	FALSE|NA	FALSE|NA	0	0	0	0	0	1	0	0	1	0	0	0	Negative	0.806107	Inactive
uc007bhi.1	uc007bhi.1,uc007bhh.1	369	Crygc	NM_001082573,NM_007775	chr1	FALSE|NA	FALSE|NA	FALSE|NA	0	0	0	0	0	0	0	1	1	0	0	0	Positive	0.116609	PRCo
uc007bhj.1	uc007bhj.1	370	Crygb	NM_144761	chr1	FALSE|NA	FALSE|NA	FALSE|NA	0	0	0	0	0	0	0	1	1	0	0	0	Positive	0.124675	PRCo
uc007bhk.1	uc007bhk.1	371	Cryga	NM_007774	chr1	FALSE|NA	FALSE|NA	FALSE|NA	1	0	0	0	0	1	0	0	1	0	0	0	Negative	0.498753	Inactive
uc007bhl.1	uc007bhl.1,uc007bhm.1	372	D630023F18Rik	NM_175293	chr1	FALSE|NA	FALSE|NA	FALSE|NA	0	0	0	0	1	0	0	0	0	0	0	0	Negative	1.44634	Inactive
uc007bhn.1	uc007bhn.1	373	Idh1	NM_010497	chr1	FALSE|NA	FALSE|NA	FALSE|NA	1	1	1	0	1	1	0	0	0	0	0	0	Negative	59.1602	Active
uc007bhs.1	uc007bhr.1,uc007bhq.1,uc007bho.1,uc007bht.1,uc007bhp.1,uc007bhs.1	374	Pip5k3,mKIAA0981	NM_011086	chr1	FALSE|NA	FALSE|NA	FALSE|NA	1	1	1	0	1	1	0	0	0	0	0	0	Negative	6.32222	Active
uc007bhu.1	uc007bhu.1	375	Pthr2	NM_139270	chr1	TRUE	FALSE|NA	TRUE	0	0	0	0	0	1	1	1	1	1	1	0	Positive	0.0255652	PRCo
uc007bhv.1	uc007bhv.1	376	Crygf	NM_027010	chr1	FALSE|NA	FALSE|NA	FALSE|NA	0	0	0	0	0	0	0	0	1	0	0	0	Negative	0.24061	Inactive
uc007bhw.1	uc007bhy.1,uc007bhw.1,uc007bic.1,uc007bhx.1,uc007bie.1,uc007bia.1,uc007bid.1,uc007bib.1,uc007bhz.1	377	Mtap2	NM_001039934,NM_008632	chr1	FALSE|NA	FALSE|NA	FALSE|NA	1	1	1	0	1	1	0	0	0	0	0	0	Negative	1.32596	Active
uc007bij.1	uc007bij.1,uc007bil.1,uc007bik.1	380	Rpe	NM_025683	chr1	FALSE|NA	FALSE|NA	FALSE|NA	1	1	1	1	1	1	0	0	0	0	0	0	Negative	22.5062	Active
uc007bin.1	uc007bim.1,uc007bip.1,uc007bio.1,uc007biq.1,uc007bin.1	381	1110028C15Rik	NM_177645	chr1	FALSE|NA	FALSE|NA	FALSE|NA	1	1	1	1	1	1	0	0	1	0	0	0	Negative	1.31207	Active
uc007bir.1	uc007bir.1	382	Acadl	NM_007381	chr1	FALSE|NA	FALSE|NA	FALSE|NA	1	1	1	0	0	1	0	1	1	0	0	0	Positive	10.8098	PRCi
uc007bit.1	uc007biu.1,uc007bit.1,uc007bis.1	383	Myl1	NM_021285	chr1	FALSE|NA	FALSE|NA	FALSE|NA	0	0	0	0	0	0	0	0	0	0	0	0	Negative	0	Inactive
uc007bix.1	uc007bix.1,uc007biw.1,uc007biv.1	384	Lancl1	NM_021295	chr1	FALSE|NA	FALSE|NA	FALSE|NA	1	1	1	1	1	1	0	0	0	0	0	0	Negative	7.30744	Active
uc007biy.1	uc007biy.1	385	Cps1	NM_001080809	chr1	FALSE|NA	FALSE|NA	FALSE|NA	0	0	0	0	0	0	0	0	0	0	0	0	Negative	0.359475	Inactive
uc007bjb.1	uc007bjc.1,uc007bjb.1	388	erbB4,Erbb4	NM_010154	chr1	FALSE|NA	FALSE|NA	FALSE|NA	1	0	0	0	0	1	1	1	1	1	1	1	Positive	0.00289943	PRCr
uc007bje.1	uc007bjf.1,uc007bje.1	390	Ikzf2	NM_011770	chr1	FALSE|NA	FALSE|NA	FALSE|NA	0	0	0	0	0	0	0	0	1	0	0	0	Negative	0.234761	Inactive
uc007bjh.1	uc007bji.1,uc007bjh.1,uc007bjg.1	391	Spag16	NM_029160,NM_025728	chr1	FALSE|NA	FALSE|NA	FALSE|NA	1	0	0	0	0	1	0	0	0	0	0	0	Negative	0.0986965	Inactive
uc007bjj.1	uc007bjk.1,uc007bjj.1	392	A830006F12Rik	NM_177164	chr1	FALSE|NA	FALSE|NA	FALSE|NA	0	0	0	0	1	0	0	0	1	0	0	0	Negative	0	Inactive
uc007bjm.1	uc007bjm.1	394	Bard1	NM_007525	chr1	FALSE|NA	FALSE|NA	FALSE|NA	1	1	1	1	1	1	0	0	0	0	0	0	Negative	15.4117	Active
uc007bjt.1	uc007bjt.1,uc007bjs.1,uc007bjr.1	398	Atic	NM_026195	chr1	FALSE|NA	FALSE|NA	FALSE|NA	1	1	1	0	1	1	0	0	0	0	0	1	Negative	125.26	Active
uc007bju.1	uc007bka.1,uc007bjz.1,uc007bjy.1,uc007bju.1,uc007bkc.1,uc007bjx.1,uc007bkb.1,uc007bjv.1,uc007bkd.1,uc007bjw.1	399	Fn1	NM_010233	chr1	FALSE|NA	FALSE|NA	FALSE|NA	1	1	1	1	1	1	0	0	0	0	0	0	Negative	183.309	Active
uc007bkg.1	uc007bkg.1	401	Mreg	NM_001005423	chr1	FALSE|NA	FALSE|NA	FALSE|NA	1	1	1	1	1	1	0	0	0	0	0	0	Negative	65.6904	Active
uc007bki.1	uc007bki.1,uc007bkj.1	403	Pecr	NM_023523	chr1	FALSE|NA	FALSE|NA	FALSE|NA	NA	NA	NA	NA	NA	NA	NA	NA	NA	NA	NA	NA	NA	13.6077	NA
uc007bkk.1	uc007bkk.1	404	Tmem169	NM_175564	chr1	FALSE|NA	FALSE|NA	FALSE|NA	NA	NA	NA	NA	NA	NA	NA	NA	NA	NA	NA	NA	NA	0.0701548	NA
uc007bkl.1	uc007bkl.1,uc007bkm.1	405	Xrcc5	NM_009533	chr1	FALSE|NA	FALSE|NA	FALSE|NA	1	1	1	1	1	1	0	0	0	0	0	0	Negative	49.7636	Active
uc007bkn.1	uc007bkn.1	406	March4	NM_001045533	chr1	TRUE	FALSE|NA	TRUE	0	0	0	1	0	1	1	1	1	1	0	0	Positive	0	PRCr
uc007bks.1	uc007bks.1,uc007bkq.1,uc007bko.1,uc007bkr.1,uc007bkp.1	407	Smarcal1	NM_018817	chr1	FALSE|NA	FALSE|NA	FALSE|NA	1	1	1	1	1	1	0	0	0	0	0	0	Negative	10.327	Active
uc007bkt.1	uc007bkt.1,uc007bku.1	408	Ankar	NM_176980	chr1	FALSE|NA	FALSE|NA	FALSE|NA	0	0	0	0	1	0	1	0	1	0	0	0	Positive	0	Inactive
uc007bkv.1	uc007bkv.1	409	Rpl37a	NM_009084	chr1	FALSE|NA	FALSE|NA	FALSE|NA	1	1	1	1	1	1	0	0	0	0	0	0	Negative	296.306	Active
uc007bkw.1	uc007bkw.1	410	Igfbp2	NM_008342	chr1	FALSE|NA	FALSE|NA	FALSE|NA	1	1	1	1	1	1	0	1	1	0	0	0	Positive	339.911	PRCa
uc007bkx.1	uc007bkx.1	411	Igfbp5	NM_010518	chr1	TRUE	TRUE	FALSE|NA	1	0	0	0	0	1	1	1	1	1	1	1	Positive	0.0442774	PRCr
uc007bkz.1	uc007bkz.1	413	Tnp1	NM_009407	chr1	FALSE|NA	FALSE|NA	FALSE|NA	0	0	0	0	0	0	0	0	1	0	0	0	Negative	0	Inactive
uc007blk.1	uc007blk.1	421	Rufy4	NM_001034060	chr1	TRUE	FALSE|NA	TRUE	0	0	0	0	0	1	0	1	1	1	0	0	Positive	0.08564	PRCo
uc007bll.1	uc007bll.1	422	Il8rb	NM_009909	chr1	FALSE|NA	FALSE|NA	FALSE|NA	0	0	0	0	0	0	0	0	1	0	0	0	Negative	0	Inactive
uc007blm.1	uc007blm.1	423	Il8ra	NM_178241	chr1	FALSE|NA	FALSE|NA	FALSE|NA	0	0	0	1	0	0	0	0	1	0	0	0	Negative	0	Inactive
uc007bln.1	uc007blo.1,uc007blp.1,uc007bln.1	424	Arpc2	NM_029711	chr1	FALSE|NA	FALSE|NA	FALSE|NA	1	1	1	1	1	1	0	0	0	0	0	0	Negative	52.6288	Active
uc007blq.1	uc007blq.1	425	Gpbar1	NM_174985	chr1	FALSE|NA	FALSE|NA	FALSE|NA	NA	NA	NA	NA	NA	NA	NA	NA	NA	NA	NA	NA	NA	0.224416	NA
uc007blr.1	uc007blr.1	426	Aamp	NM_146110	chr1	FALSE|NA	FALSE|NA	FALSE|NA	NA	NA	NA	NA	NA	NA	NA	NA	NA	NA	NA	NA	NA	91.911	NA
uc007blv.1	uc007blv.1	428	Tmbim1	NM_027154	chr1	FALSE|NA	FALSE|NA	FALSE|NA	1	1	1	1	1	1	0	0	0	0	0	0	Negative	3.00153	Active
uc007blw.1	uc007blw.1,uc007blu.1,uc007bls.1,uc007blt.1	427	Pnkd	NM_025580,NM_019999,NM_001039509	chr1	FALSE|NA	FALSE|NA	FALSE|NA	1	1	1	1	1	1	1	1	1	1	0	0	Positive	2.73137	PRCa
uc007blx.1	uc007blx.1	429	Gm216	NM_001033345	chr1	FALSE|NA	FALSE|NA	FALSE|NA	1	0	0	1	0	0	0	0	0	0	0	0	Negative	0.311362	Inactive
uc007bly.1	uc007bly.1	430	Slc11a1	NM_013612	chr1	FALSE|NA	FALSE|NA	FALSE|NA	0	0	0	0	1	0	0	1	1	0	0	0	Positive	1.16337	Inactive
uc007blz.1	uc007blz.1	431	Ctdsp1	NM_153088	chr1	FALSE|NA	FALSE|NA	FALSE|NA	1	1	1	1	1	1	0	0	1	0	0	0	Negative	17.5706	Active
uc007bmb.1	uc007bmb.1	433	Vil1	NM_009509	chr1	FALSE|NA	FALSE|NA	FALSE|NA	0	0	0	1	1	1	0	1	1	0	0	0	Positive	0.870356	Inactive
uc007bme.1	uc007bmd.1,uc007bmc.1,uc007bme.1	434	Usp37	NM_176972	chr1	FALSE|NA	FALSE|NA	FALSE|NA	NA	NA	NA	NA	NA	NA	NA	NA	NA	NA	NA	NA	NA	13.3278	NA
uc007bmf.1	uc007bmf.1	435	Rqcd1	NM_021383	chr1	FALSE|NA	FALSE|NA	FALSE|NA	NA	NA	NA	NA	NA	NA	NA	NA	NA	NA	NA	NA	NA	45.13	NA
uc007bmg.1	uc007bmi.1,uc007bmk.1,uc007bmh.1,uc007bmg.1,uc007bmj.1	436	Plcd4,Plcd	NM_001081456,NM_148937	chr1	FALSE|NA	FALSE|NA	FALSE|NA	NA	NA	NA	NA	NA	NA	NA	NA	NA	NA	NA	NA	NA	0.0780368	NA
uc007bmm.1	uc007bml.1,uc007bmn.1,uc007bmm.1,uc007bmp.1,uc007bmo.1	437	Zfp142,mKIAA0236	NM_029888	chr1	FALSE|NA	FALSE|NA	FALSE|NA	NA	NA	NA	NA	NA	NA	NA	NA	NA	NA	NA	NA	NA	6.22052	NA
uc007bmr.1	uc007bmq.1,uc007bmr.1	438	Bcs1l	NM_025784	chr1	FALSE|NA	FALSE|NA	FALSE|NA	NA	NA	NA	NA	NA	NA	NA	NA	NA	NA	NA	NA	NA	9.31807	NA
uc007bms.1	uc007bmt.1,uc007bms.1	439	Rnf25	NM_021313	chr1	FALSE|NA	FALSE|NA	FALSE|NA	NA	NA	NA	NA	NA	NA	NA	NA	NA	NA	NA	NA	NA	22.7516	NA
uc007bmu.1	uc007bmv.1,uc007bmu.1,uc007bmx.1,uc007bmw.1	440	Stk36	NM_175031	chr1	FALSE|NA	FALSE|NA	FALSE|NA	NA	NA	NA	NA	NA	NA	NA	NA	NA	NA	NA	NA	NA	1.10351	NA
uc007bmy.1	uc007bmy.1,uc007bmz.1	441	Ttll4,mKIAA0173	NM_001014974	chr1	FALSE|NA	FALSE|NA	FALSE|NA	1	1	1	0	1	1	0	0	0	0	0	0	Negative	11.0137	Active
uc007bna.1	uc007bna.1	442	Cyp27a1	NM_024264	chr1	TRUE	FALSE|NA	TRUE	1	1	1	0	0	1	1	1	1	1	0	0	Positive	0.391837	PRCi
uc007bnd.1	uc007bnb.1,uc007bnd.1,uc007bnc.1	443	Prkag3	NM_153745,NM_153744	chr1	TRUE	FALSE|NA	FALSE|NA	0	0	0	0	0	1	0	1	1	1	0	0	Positive	0.0154286	PRCo
uc007bne.1	uc007bne.1	444	Wnt6	NM_009526	chr1	TRUE	TRUE	FALSE|NA	1	1	0	1	1	1	1	1	1	1	1	1	Positive	2.47693	PRCr
uc007bnf.1	uc007bnf.1	445	Wnt10a	NM_009518	chr1	TRUE	TRUE	FALSE|NA	1	0	0	1	0	1	1	1	1	1	1	1	Positive	0.0801485	PRCr
uc007bng.1	uc007bng.1	446	Cdk5r2	NM_009872	chr1	TRUE	TRUE	FALSE|NA	1	1	1	1	0	1	1	1	1	1	1	1	Positive	1.68771	PRCi
uc007bnh.1	uc007bnh.1	447	Fev	NM_153111	chr1	TRUE	TRUE	FALSE|NA	1	0	0	1	0	1	1	1	1	1	1	1	Positive	0	PRCr
uc007bni.1	uc007bni.1	448	Cryba2	NM_021541	chr1	TRUE	TRUE	FALSE|NA	1	0	0	0	0	1	1	1	1	1	1	1	Positive	0	PRCr
uc007bnj.1	uc007bnj.1,uc007bnk.1	449	Ccdc108,B230363K08Rik	NM_001039495	chr1	FALSE|NA	FALSE|NA	FALSE|NA	0	0	0	0	0	0	0	1	1	0	0	0	Positive	0.032379	PRCo
uc007bnl.1	uc007bnm.1,uc007bnl.1	450	Ihh	NM_010544	chr1	TRUE	TRUE	FALSE|NA	1	0	0	0	0	1	1	1	1	1	1	1	Positive	0.146458	PRCr
uc007bnn.1	uc007bnn.1	451	Nhej1	NM_029342	chr1	FALSE|NA	FALSE|NA	FALSE|NA	1	1	1	0	1	1	0	0	0	0	0	0	Negative	5.72825	Active
uc007bno.1	uc007bno.1	452	Slc23a3	NM_194333	chr1	FALSE|NA	FALSE|NA	FALSE|NA	1	0	0	1	1	0	0	1	1	0	0	0	Positive	0.0059975	Inactive
uc007bnq.1	uc007bnp.1,uc007bnr.1,uc007bnq.1,uc007bns.1	453	1810031K17Rik	NM_026977	chr1	TRUE	TRUE	FALSE|NA	NA	NA	NA	NA	NA	NA	NA	NA	NA	NA	NA	NA	NA	6.17143	NA
uc007bnt.1	uc007bnu.1,uc007bnt.1,uc007bnv.1	454	BC038286	NM_170755	chr1	FALSE|NA	FALSE|NA	FALSE|NA	NA	NA	NA	NA	NA	NA	NA	NA	NA	NA	NA	NA	NA	10.832	NA
uc007bnw.1	uc007bnw.1	455	Zfand2b	NM_026846	chr1	FALSE|NA	FALSE|NA	FALSE|NA	NA	NA	NA	NA	NA	NA	NA	NA	NA	NA	NA	NA	NA	8.79618	NA
uc007bnx.1	uc007bnx.1,uc007bny.1	456	Abcb6	NM_023732	chr1	FALSE|NA	FALSE|NA	FALSE|NA	NA	NA	NA	NA	NA	NA	NA	NA	NA	NA	NA	NA	NA	13.3023	NA
uc007bob.1	uc007bob.1,uc007bnz.1,uc007boc.1,uc007boa.1	457	Atg9a,Atg9	NM_001003917	chr1	FALSE|NA	FALSE|NA	FALSE|NA	NA	NA	NA	NA	NA	NA	NA	NA	NA	NA	NA	NA	NA	6.42393	NA
uc007boe.1	uc007boe.1,uc007bod.1	458	Ankzf1	NM_026187	chr1	FALSE|NA	FALSE|NA	FALSE|NA	NA	NA	NA	NA	NA	NA	NA	NA	NA	NA	NA	NA	NA	20.8164	NA
uc007boj.1	uc007boj.1,uc007boh.1,uc007boi.1	460	edpk,Stk16	NM_011494	chr1	FALSE|NA	FALSE|NA	FALSE|NA	NA	NA	NA	NA	NA	NA	NA	NA	NA	NA	NA	NA	NA	13.2698	NA
uc007bok.1	uc007bok.1	461	Tuba4a	NM_009447	chr1	FALSE|NA	FALSE|NA	FALSE|NA	NA	NA	NA	NA	NA	NA	NA	NA	NA	NA	NA	NA	NA	21.5146	NA
uc007boo.1	uc007boo.1,uc007bom.1,uc007bop.1,uc007bon.1	463	Dnajb10	NM_178055,NM_020266	chr1	FALSE|NA	FALSE|NA	FALSE|NA	NA	NA	NA	NA	NA	NA	NA	NA	NA	NA	NA	NA	NA	6.31403	NA
uc007boq.1	uc007bor.1,uc007boq.1	464	Ptprn	NM_008985	chr1	FALSE|NA	FALSE|NA	FALSE|NA	NA	NA	NA	NA	NA	NA	NA	NA	NA	NA	NA	NA	NA	0.817038	NA
uc007bos.1	uc007bos.1	465	Resp18	NM_009049	chr1	FALSE|NA	FALSE|NA	FALSE|NA	0	0	0	0	0	1	0	1	1	1	1	0	Positive	0	PRCo
uc007bou.1	uc007bow.1,uc007bou.1,uc007bov.1,uc007bot.1	466	Dnpep	NM_016878	chr1	FALSE|NA	FALSE|NA	FALSE|NA	1	1	1	0	1	1	0	0	0	0	0	0	Negative	33.4017	Active
uc007box.1	uc007box.1	467	Des	NM_010043	chr1	TRUE	FALSE|NA	FALSE|NA	1	0	0	0	1	1	1	1	1	1	1	0	Positive	6.24897	PRCr
uc007bpa.1	uc007boz.1,uc007bpa.1,uc007bpc.1	469	Speg	NM_007463,NM_001085370,NM_001085371	chr1	FALSE|NA	FALSE|NA	FALSE|NA	1	1	1	0	0	1	0	0	1	1	0	0	Negative	1.55604	Active
uc007bpb.1	uc007bpb.1	470	Speg	NM_001085371	chr1	FALSE|NA	FALSE|NA	FALSE|NA	0	0	0	1	1	0	0	1	1	1	0	0	Positive	0	Inactive
uc007bpe.1	uc007bpf.1,uc007bpd.1,uc007bpe.1	471	Gmppa	NM_133708	chr1	FALSE|NA	FALSE|NA	FALSE|NA	1	1	1	1	1	1	0	0	0	0	0	0	Negative	16.3913	Active
uc007bpg.1	uc007bpg.1	472	Accn4	NM_183022	chr1	TRUE	FALSE|NA	FALSE|NA	NA	NA	NA	NA	NA	NA	NA	NA	NA	NA	NA	NA	NA	0	NA
uc007bpj.1	uc007bpk.1,uc007bpi.1,uc007bpj.1,uc007bph.1	473	D1Bwg1363e	NM_001001566,NM_001001565	chr1	FALSE|NA	FALSE|NA	FALSE|NA	NA	NA	NA	NA	NA	NA	NA	NA	NA	NA	NA	NA	NA	10.8787	NA
uc007bpl.1	uc007bpl.1,uc007bpm.1	474	A230078I05Rik	NM_177056	chr1	FALSE|NA	FALSE|NA	FALSE|NA	NA	NA	NA	NA	NA	NA	NA	NA	NA	NA	NA	NA	NA	0.330448	NA
uc007bpo.1	uc007bpn.1,uc007bpq.1,uc007bpr.1,uc007bpo.1,uc007bpp.1	475	Obsl1	NM_178884	chr1	FALSE|NA	FALSE|NA	FALSE|NA	NA	NA	NA	NA	NA	NA	NA	NA	NA	NA	NA	NA	NA	8.81887	NA
uc007bps.1	uc007bps.1	476	Inha	NM_010564	chr1	FALSE|NA	FALSE|NA	FALSE|NA	NA	NA	NA	NA	NA	NA	NA	NA	NA	NA	NA	NA	NA	0.733991	NA
uc007bpt.1	uc007bpt.1,uc007bpu.1	477	Stk11ip	NM_027886	chr1	FALSE|NA	FALSE|NA	FALSE|NA	1	1	1	1	1	1	0	0	0	0	0	0	Negative	9.62029	Active
uc007bpv.1	uc007bpv.1,uc007bpw.1,uc007bpx.1	478	Slc4a3	NM_009208	chr1	FALSE|NA	FALSE|NA	FALSE|NA	1	1	1	0	1	1	0	0	1	0	0	0	Negative	1.8528	Active
uc007bpz.1	uc007bqa.1,uc007bpz.1	480	Epha4	NM_007936	chr1	TRUE	TRUE	FALSE|NA	1	1	1	0	1	1	1	1	1	1	1	1	Positive	17.2309	PRCa
uc007bqb.1	uc007bqb.1,uc007bqd.1,uc007bqc.1	481	Pax3	NM_008781	chr1	TRUE	TRUE	FALSE|NA	1	0	0	0	0	1	1	1	1	1	1	1	Positive	0	PRCr
uc007bqe.1	uc007bqe.1	482	Sgpp2	NM_001004173	chr1	TRUE	TRUE	FALSE|NA	1	0	0	1	1	1	1	1	1	1	1	1	Positive	0.111915	PRCr
uc007bqf.1	uc007bqh.1,uc007bqg.1,uc007bqi.1,uc007bqf.1	483	Farsb,Farslb	NM_011811	chr1	FALSE|NA	FALSE|NA	FALSE|NA	1	1	1	1	1	1	0	0	0	0	0	0	Negative	47.5004	Active
uc007bqk.1	uc007bqm.1,uc007bql.1,uc007bqk.1	485	Mogat1	NM_026713	chr1	TRUE	FALSE|NA	FALSE|NA	1	0	0	0	0	1	1	1	1	1	1	0	Positive	0.058276	PRCr
uc007bqn.1	uc007bqn.1	487	Utp14b	NM_001001981	chr1	FALSE|NA	FALSE|NA	FALSE|NA	1	1	1	1	1	1	0	0	0	0	0	0	Negative	5.29695	Active
uc007bqp.1	uc007bqp.1,uc007bqo.1	486	Acsl3	NM_001033606,NM_028817	chr1	FALSE|NA	FALSE|NA	FALSE|NA	1	1	1	0	1	1	0	0	0	0	0	0	Negative	14.1164	Active
uc007bqq.1	uc007bqq.1	488	Kcne4	NM_021342	chr1	FALSE|NA	FALSE|NA	FALSE|NA	0	0	0	0	0	0	0	0	1	0	0	0	Negative	0	Inactive
uc007bqr.1	uc007bqr.1,uc007bqs.1	489	Scg2	NM_009129	chr1	FALSE|NA	FALSE|NA	FALSE|NA	0	0	0	0	0	0	0	0	1	0	0	0	Negative	0.00496695	Inactive
uc007bqt.1	uc007bqt.1	490	Ap1s3	NM_183027	chr1	FALSE|NA	FALSE|NA	FALSE|NA	1	1	0	0	0	1	1	0	1	0	0	0	Positive	0.390265	PRCr
uc007bqw.1	uc007bqu.1,uc007bqw.1,uc007bqv.1	491	mKIAA1435,Wdfy1	NM_027057	chr1	FALSE|NA	FALSE|NA	FALSE|NA	1	1	1	0	0	1	1	1	0	0	0	0	Positive	7.18462	PRCi
uc007bqy.1	uc007bqx.1,uc007bqy.1	492	Mrpl44	NM_001081210	chr1	FALSE|NA	FALSE|NA	FALSE|NA	1	1	1	1	1	1	0	0	0	0	0	0	Negative	30.0857	Active
uc007bqz.1	uc007bra.1,uc007bqz.1	493	Serpine2	NM_009255	chr1	TRUE	FALSE|NA	FALSE|NA	1	1	0	0	0	1	1	1	1	1	1	0	Positive	1.6872	PRCr
uc007brb.1	uc007brb.1	494	A830043J08Rik	NM_173425	chr1	FALSE|NA	FALSE|NA	FALSE|NA	0	0	0	0	0	0	0	0	1	0	0	0	Negative	0.0216162	Inactive
uc007brc.1	uc007brd.1,uc007brc.1	495	Cul3	NM_016716	chr1	FALSE|NA	FALSE|NA	FALSE|NA	1	1	1	1	1	1	0	0	0	0	0	0	Negative	37.5109	Active
uc007brm.1	uc007brl.1,uc007brn.1,uc007brk.1,uc007brm.1,uc007brj.1	498	9430031J16Rik,mKIAA1486	NM_172849	chr1	FALSE|NA	FALSE|NA	FALSE|NA	0	0	0	0	0	0	0	0	1	0	0	0	Negative	0	Inactive
uc007brp.1	uc007brp.1,uc007bro.1	499	AK141842,Irs1	NM_010570	chr1	TRUE	TRUE	FALSE|NA	1	1	1	1	0	1	1	1	1	1	1	1	Positive	0.315417	PRCi
uc007brq.1	uc007brq.1,uc007brs.1,uc007brr.1	500	Rhbdd1	NM_029777	chr1	FALSE|NA	FALSE|NA	FALSE|NA	1	1	1	0	1	1	1	0	0	0	0	0	Positive	2.50322	Active
uc007brt.1	uc007brt.1	501	Col4a4	NM_007735	chr1	TRUE	FALSE|NA	FALSE|NA	NA	NA	NA	NA	NA	NA	NA	NA	NA	NA	NA	NA	NA	0.00316443	NA
uc007brv.1	uc007brv.1,uc007bru.1	502	Col4a3	NM_007734	chr1	TRUE	FALSE|NA	TRUE	NA	NA	NA	NA	NA	NA	NA	NA	NA	NA	NA	NA	NA	0.00143372	NA
uc007brx.1	uc007bsc.1,uc007bsb.1,uc007brz.1,uc007bry.1,uc007bsa.1,uc007brx.1	504	5230400G24Rik	NM_029409	chr1	FALSE|NA	FALSE|NA	FALSE|NA	1	1	1	0	1	1	0	0	0	0	0	0	Negative	25.374	Active
uc007bsd.1	uc007bsd.1	505	Tm4sf20	NM_025453	chr1	FALSE|NA	FALSE|NA	FALSE|NA	0	0	0	1	1	0	0	0	0	0	0	0	Negative	0.0164243	Inactive
uc007bse.1	uc007bsf.1,uc007bsg.1,uc007bse.1,uc007bsh.1	506	Hrb	NM_010472	chr1	FALSE|NA	FALSE|NA	FALSE|NA	1	1	1	1	1	1	0	0	0	0	0	0	Negative	28.9233	Active
uc007bsi.1	uc007bsi.1,uc007bsj.1	507	Slc19a3	NM_030556	chr1	FALSE|NA	FALSE|NA	FALSE|NA	1	1	0	0	0	1	0	0	0	0	0	0	Negative	0.312202	Active
uc007bsk.1	uc007bsk.1,uc007bsl.1,uc007bsm.1	508	Ccl20,chemokine LARC	NM_016960	chr1	FALSE|NA	FALSE|NA	FALSE|NA	0	0	0	0	0	0	0	0	0	0	0	0	Negative	0	Inactive
uc007bsn.1	uc007bsn.1,uc007bso.1	509	4930563E19Rik,Wdr69	NM_027725	chr1	FALSE|NA	FALSE|NA	FALSE|NA	0	0	0	0	0	0	0	0	0	0	0	0	Negative	0	Inactive
uc007bsq.1	uc007bsq.1,uc007bsr.1,uc007bsp.1	510	4930544G21Rik	NM_172430	chr1	FALSE|NA	FALSE|NA	FALSE|NA	1	0	0	0	0	1	1	1	1	0	0	0	Positive	0.0108668	PRCr
uc007bst.1	uc007bsv.1,uc007bst.1,uc007bsu.1	512	5033414K04Rik	NM_001003948	chr1	FALSE|NA	FALSE|NA	FALSE|NA	1	1	1	0	0	1	0	1	1	0	0	0	Positive	1.85735	PRCi
uc007bsx.1	uc007bsw.1,uc007bsx.1	513	Dner	NM_152915	chr1	TRUE	FALSE|NA	FALSE|NA	1	0	0	0	0	1	0	1	1	0	0	0	Positive	0.108271	Inactive
uc007bsz.1	uc007btb.1,uc007bsy.1,uc007bsz.1,uc007bta.1	514	Trip12,AK032919	NM_133975	chr1	FALSE|NA	FALSE|NA	FALSE|NA	NA	NA	NA	NA	NA	NA	NA	NA	NA	NA	NA	NA	NA	114.89	NA
uc007btc.1	uc007btc.1	515	Fbxo36	NM_025386	chr1	FALSE|NA	FALSE|NA	FALSE|NA	NA	NA	NA	NA	NA	NA	NA	NA	NA	NA	NA	NA	NA	2.13626	NA
uc007btd.1	uc007btd.1	516	Slc16a14	NM_027921	chr1	TRUE	FALSE|NA	TRUE	1	1	0	0	0	1	1	1	1	1	1	0	Positive	0.552805	PRCr
uc007bth.1	uc007btg.1,uc007bth.1	519	Csprs	NM_033616	chr1	FALSE|NA	FALSE|NA	FALSE|NA	0	0	0	0	0	0	0	0	1	0	0	0	Negative	0.0116192	Inactive
uc007btq.1	uc007btr.1,uc007btq.1	524	EG665378,Csprs	NM_001081746	chr1	FALSE|NA	FALSE|NA	FALSE|NA	0	0	0	0	0	0	0	0	1	0	0	0	Negative	0	Inactive
uc007btt.1	uc007btj.1,uc007btu.1,uc007btn.1,uc007btt.1,uc007bti.1	520	A530032D15Rik,C130026I21Rik	NM_213615,NM_175219,NM_001037909	chr1	FALSE|NA	FALSE|NA	FALSE|NA	0	0	0	1	0	0	1	0	1	0	0	0	Positive	0.0702905	PRCr
uc007btx.1	uc007btw.1,uc007btx.1,uc007bty.1	527	Csprs,M55219	NM_033616	chr1	FALSE|NA	FALSE|NA	FALSE|NA	0	0	0	0	0	0	0	0	0	0	0	0	Negative	0.00263977	Inactive
uc007bua.1	uc007btz.1,uc007bua.1,uc007bub.1	528	Sp110	NM_175397	chr1	FALSE|NA	FALSE|NA	FALSE|NA	1	0	0	0	0	0	1	0	1	0	0	0	Positive	0.328557	PRCr
uc007buc.1	uc007buc.1	529	Sp140	NM_001013817	chr1	FALSE|NA	FALSE|NA	FALSE|NA	0	0	0	0	0	0	0	0	1	0	0	0	Negative	0.309532	Inactive
uc007buf.1	uc007bud.1,uc007buf.1,uc007bue.1,uc007buh.1,uc007bug.1	530	Sp100	NM_013673	chr1	FALSE|NA	FALSE|NA	FALSE|NA	0	0	0	0	0	0	0	0	1	0	0	0	Negative	0.00314765	Inactive
uc007bum.1	uc007bul.1,uc007bun.1,uc007bum.1	532	Cab39	NM_133781	chr1	FALSE|NA	FALSE|NA	FALSE|NA	1	1	1	1	1	1	0	0	0	0	0	0	Negative	25.0796	Active
uc007buo.1	uc007buo.1	533	Itm2c	NM_022417	chr1	FALSE|NA	FALSE|NA	FALSE|NA	1	1	1	1	1	1	1	1	1	0	0	0	Positive	10.8276	PRCa
uc007buq.1	uc007buq.1	535	Gpr55	NM_001033290	chr1	FALSE|NA	FALSE|NA	FALSE|NA	0	0	0	0	0	0	0	1	1	0	0	0	Positive	0	PRCo
uc007bur.1	uc007buu.1,uc007buv.1,uc007bus.1,uc007buw.1,uc007bur.1,uc007but.1	536	Spata3,Tsarg1	NM_027300,NM_028647,NM_027029	chr1	FALSE|NA	FALSE|NA	FALSE|NA	1	0	0	1	0	1	0	0	1	1	0	0	Negative	0.0166122	Inactive
uc007buy.1	uc007buy.1	538	Psmd1	NM_027357	chr1	FALSE|NA	FALSE|NA	FALSE|NA	1	1	1	0	1	1	0	0	0	0	0	0	Negative	119.441	Active
uc007buz.1	uc007buz.1	539	Htr2b	NM_008311	chr1	FALSE|NA	FALSE|NA	FALSE|NA	0	0	0	1	1	0	0	0	0	0	0	0	Negative	0	Inactive
uc007bvf.1	uc007bvh.1,uc007bvg.1,uc007bvi.1,uc007bvb.1,uc007bvf.1,uc007bvc.1,uc007bve.1,uc007bvj.1,uc007bvd.1,uc007bva.1	540	Armc9	NM_027456,NM_030184	chr1	FALSE|NA	FALSE|NA	FALSE|NA	1	1	1	1	1	1	0	0	0	0	0	0	Negative	3.99173	Active
uc007bvk.1	uc007bvk.1	541	B3gnt7	NM_145222	chr1	FALSE|NA	FALSE|NA	FALSE|NA	1	1	1	1	1	1	0	1	0	0	0	0	Positive	41.0498	PRCa
uc007bvl.1	uc007bvl.1	542	Ncl	NM_010880	chr1	FALSE|NA	FALSE|NA	FALSE|NA	1	1	1	1	1	1	0	1	0	0	0	0	Positive	24.4369	PRCa
uc007bvn.1	uc007bvn.1	544	Nmur1	NM_010341	chr1	FALSE|NA	FALSE|NA	FALSE|NA	0	0	0	0	0	0	0	1	1	0	0	0	Positive	0.0506686	PRCo
uc007bvp.1	uc007bvp.1	546	Ptma	NM_008972	chr1	FALSE|NA	FALSE|NA	FALSE|NA	1	1	1	1	1	1	0	0	0	0	0	0	Negative	289.827	Active
uc007bvq.1	uc007bvq.1	547	Pde6d	NM_008801	chr1	FALSE|NA	FALSE|NA	FALSE|NA	1	1	1	1	1	1	0	0	0	0	0	0	Negative	16.2876	Active
uc007bvr.1	uc007bvr.1,uc007bvs.1	548	COPS7b,Cops7b	NM_172974	chr1	FALSE|NA	FALSE|NA	FALSE|NA	1	1	1	1	1	1	0	0	0	0	0	0	Negative	27.8558	Active
uc007bvt.1	uc007bvt.1	549	Nppc	NM_010933	chr1	TRUE	FALSE|NA	FALSE|NA	1	1	1	0	0	1	1	1	1	1	1	0	Positive	0.153842	PRCi
uc007bvv.1	uc007bvu.1,uc007bvw.1,uc007bvv.1	550	Dis3l2	NM_153530	chr1	FALSE|NA	FALSE|NA	FALSE|NA	1	1	1	0	0	1	0	0	1	0	0	0	Negative	5.74933	Active
uc007bvy.1	uc007bvz.1,uc007bvy.1	552	Akp5	NM_007433	chr1	FALSE|NA	FALSE|NA	FALSE|NA	1	0	0	1	0	0	0	1	1	0	0	0	Positive	0.271746	Inactive
uc007bwa.1	uc007bwa.1	553	Alpi	NM_001081082	chr1	FALSE|NA	FALSE|NA	FALSE|NA	0	0	0	1	0	0	0	1	1	0	0	0	Positive	0	Inactive
uc007bwb.1	uc007bwb.1	554	Akp3	NM_007432	chr1	FALSE|NA	FALSE|NA	FALSE|NA	1	0	0	1	0	0	0	0	1	0	0	0	Negative	0	Inactive
uc007bwc.1	uc007bwc.1,uc007bwd.1	555	Ecel1	NM_021306	chr1	TRUE	TRUE	FALSE|NA	1	0	0	0	0	1	1	1	1	1	1	1	Positive	0.156579	PRCr
uc007bwg.1	uc007bwg.1,uc007bwf.1	557	Chrnd	NM_021600	chr1	FALSE|NA	FALSE|NA	FALSE|NA	0	0	0	1	0	0	0	0	1	0	0	0	Negative	0.0334722	Inactive
uc007bwh.1	uc007bwh.1,uc007bwi.1	558	Chrng	NM_009604	chr1	FALSE|NA	FALSE|NA	FALSE|NA	1	0	0	1	1	1	0	1	1	1	0	0	Positive	0.0514018	Inactive
uc007bwn.1	uc007bwj.1,uc007bwm.1,uc007bwk.1,uc007bwn.1,uc007bwl.1	559	Eif4e2	NM_023314,NM_001039169,NM_001039170	chr1	FALSE|NA	FALSE|NA	FALSE|NA	1	1	1	1	1	1	0	0	0	0	0	0	Negative	46.2583	Active
uc007bwo.1	uc007bwo.1	560	Efhd1	NM_028889	chr1	TRUE	TRUE	FALSE|NA	1	0	0	0	0	1	1	1	1	1	1	1	Positive	0.697491	PRCr
uc007bwr.1	uc007bwr.1,uc007bws.1,uc007bwv.1,uc007bwp.1,uc007bwq.1,uc007bwt.1	561	Tnrc15	NM_146112	chr1	FALSE|NA	FALSE|NA	FALSE|NA	1	1	1	0	1	1	0	0	0	0	0	0	Negative	10.3794	Active
uc007bwx.1	uc007bwx.1,uc007bwy.1	564	Ngef	NM_019867	chr1	TRUE	TRUE	FALSE|NA	1	0	0	0	0	1	1	1	1	1	1	1	Positive	0.307441	PRCr
uc007bwz.1	uc007bwz.1,uc007bxa.1,uc007bxb.1	565	Neu2	NM_015750	chr1	FALSE|NA	FALSE|NA	FALSE|NA	0	0	0	0	0	0	0	1	1	0	0	0	Positive	0.007197	PRCo
uc007bxh.1	uc007bxf.1,uc007bxg.1,uc007bxh.1,uc007bxd.1,uc007bxe.1,uc007bxc.1	566	Ship,Inpp5d	NM_010566	chr1	FALSE|NA	FALSE|NA	FALSE|NA	1	1	1	1	1	1	0	0	0	0	0	0	Negative	25.1256	Active
uc007bxi.1	uc007bxi.1,uc007bxl.1,uc007bxm.1,uc007bxk.1,uc007bxn.1,uc007bxj.1,uc007bxo.1	567	Atg16l1,APG16L	NM_029846	chr1	FALSE|NA	FALSE|NA	FALSE|NA	1	1	1	1	1	1	0	0	0	0	0	0	Negative	8.43477	Active
uc007bxp.1	uc007bxs.1,uc007bxq.1,uc007bxr.1,uc007bxp.1	568	Sag	NM_009118	chr1	FALSE|NA	FALSE|NA	FALSE|NA	1	0	0	0	0	0	0	0	0	0	0	0	Negative	0.0261779	Inactive
uc007bxw.1	uc007bxy.1,uc007bxz.1,uc007bxw.1,uc007bxx.1	570	Usp40	NM_001033291	chr1	FALSE|NA	FALSE|NA	FALSE|NA	1	1	1	1	1	1	0	0	1	0	0	0	Negative	2.86264	Active
uc007byj.1	uc007byj.1	572	Dnajb3	NM_008299	chr1	TRUE	FALSE|NA	FALSE|NA	1	1	0	1	0	1	1	1	1	1	1	0	Positive	0.377346	PRCr
uc007byk.1	uc007bye.1,uc007bya.1,uc007byd.1,uc007byb.1,uc007byk.1,uc007byh.1,uc007byg.1,uc007byc.1,uc007byf.1,uc007byi.1	571	Ugt1a10,Ugt1a6b,Ugt1a6a,Ugt1a7c,Ugt1a9,Ugt1a5,Ugt1a1,Ugt1a2	NM_201410,NM_201644,NM_201645,NM_145079,NM_201641,NM_201642,NM_201643,NM_013701	chr1	FALSE|NA	FALSE|NA	FALSE|NA	1	0	0	0	1	0	1	1	1	0	0	1	Positive	0.0114675	PRCr
uc007bym.1	uc007bym.1,uc007byn.1	574	6430706D22Rik,A730008H23Rik	NM_198652,NM_172505	chr1	FALSE|NA	FALSE|NA	FALSE|NA	1	1	1	1	1	1	1	1	0	1	0	1	Positive	41.1192	PRCa
uc007byp.1	uc007byp.1	576	Trpm8	NM_134252	chr1	FALSE|NA	FALSE|NA	FALSE|NA	0	0	0	0	0	0	0	1	0	0	1	1	Positive	0.00300167	PRCo
uc007byq.1	uc007byq.1	577	Spp2	NM_029269	chr1	FALSE|NA	FALSE|NA	FALSE|NA	0	0	0	1	0	0	0	1	1	0	0	0	Positive	0	Inactive
uc007byr.1	uc007byr.1	578	Glrp1	NM_008132	chr1	FALSE|NA	FALSE|NA	FALSE|NA	0	0	0	0	0	0	0	0	0	0	0	0	Negative	0	Inactive
uc007byt.1	uc007byt.1	580	Arl4c	NM_177305	chr1	TRUE	FALSE|NA	FALSE|NA	1	1	1	0	1	1	1	1	1	1	0	0	Positive	1.8284	PRCa
uc007byv.1	uc007byv.1	582	Sh3bp4	NM_133816	chr1	FALSE|NA	FALSE|NA	FALSE|NA	1	1	1	1	1	1	0	0	1	0	0	0	Negative	10.9752	Active
uc007byw.1	uc007byx.1,uc007byw.1,uc007byy.1	583	Centg2	NM_178119,NM_001037136	chr1	FALSE|NA	FALSE|NA	FALSE|NA	1	1	1	1	1	1	0	0	1	0	0	0	Negative	5.4339	Active
uc007bzb.1	uc007bzb.1	585	Gbx2	NM_010262	chr1	TRUE	FALSE|NA	FALSE|NA	1	1	1	1	1	1	1	1	1	1	1	1	Positive	21.4055	PRCa
uc007bzd.1	uc007bzd.1,uc007bze.1	587	Asb18	NM_139152	chr1	FALSE|NA	FALSE|NA	FALSE|NA	0	0	0	0	0	0	0	1	0	0	0	0	Positive	0.00879121	PRCo
uc007bzh.1	uc007bzh.1	590	Cxcr7	NM_007722	chr1	FALSE|NA	FALSE|NA	FALSE|NA	1	1	1	1	1	1	0	0	0	0	0	0	Negative	3.97709	Active
uc007bzi.1	uc007bzi.1	591	Cops8	NM_133805	chr1	FALSE|NA	FALSE|NA	FALSE|NA	1	1	1	1	1	1	0	0	0	0	0	0	Negative	30.3917	Active
uc007bzj.1	uc007bzl.1,uc007bzk.1,uc007bzj.1	592	Col6a3	NM_009935	chr1	FALSE|NA	FALSE|NA	FALSE|NA	0	0	0	0	0	0	0	1	1	0	0	0	Positive	0.0283614	PRCo
uc007bzm.1	uc007bzm.1	593	Mlph	NM_053015	chr1	FALSE|NA	FALSE|NA	FALSE|NA	1	0	0	0	0	1	0	1	1	1	0	0	Positive	0.0997322	Inactive
uc007bzo.1	uc007bzn.1,uc007bzo.1	594	Rab17	NM_008998	chr1	FALSE|NA	FALSE|NA	FALSE|NA	1	1	0	1	1	1	0	1	1	0	0	0	Positive	0.365868	Inactive
uc007bzs.1	uc007bzs.1,uc007bzr.1,uc007bzq.1,uc007bzt.1,uc007bzp.1,uc007bzu.1	595	Lrrfip1	NM_008515	chr1	FALSE|NA	FALSE|NA	FALSE|NA	1	1	1	0	0	1	1	1	1	0	0	0	Positive	1.49814	PRCi
uc007bzv.1	uc007bzv.1	596	Rbm44	NM_001033408	chr1	FALSE|NA	FALSE|NA	FALSE|NA	0	1	0	0	0	1	0	1	1	0	0	0	Positive	0.891019	Inactive
uc007bzx.1	uc007bzx.1	598	Ramp1	NM_016894	chr1	TRUE	FALSE|NA	TRUE	1	0	1	0	0	1	0	1	1	1	0	0	Positive	0	PRCr
uc007cac.1	uc007bzy.1,uc007cab.1,uc007caa.1,uc007bzz.1,uc007cac.1	599	Ube2f	NM_026454	chr1	FALSE|NA	FALSE|NA	FALSE|NA	1	1	1	1	1	1	0	0	1	0	0	0	Negative	12.5633	Active
uc007cag.1	uc007cae.1,uc007cag.1,uc007cad.1,uc007caf.1	600	Scly	NM_016717	chr1	FALSE|NA	FALSE|NA	FALSE|NA	1	1	1	1	1	1	0	1	1	1	0	0	Positive	8.90527	PRCa
uc007cah.1	uc007cah.1	601	Espnl	NM_001033292	chr1	FALSE|NA	FALSE|NA	FALSE|NA	1	1	1	0	0	0	0	1	1	0	0	0	Positive	0.0226807	PRCi
uc007cai.1	uc007cai.1	602	Klhl30	NM_027551	chr1	FALSE|NA	FALSE|NA	FALSE|NA	0	0	0	0	0	0	0	1	1	0	0	0	Positive	0.0163482	PRCo
uc007caj.1	uc007caj.1	603	BC056923	NM_173395	chr1	FALSE|NA	FALSE|NA	FALSE|NA	NA	NA	NA	NA	NA	NA	NA	NA	NA	NA	NA	NA	NA	0.710318	NA
uc007cal.1	uc007cam.1,uc007cal.1,uc007cak.1	604	Ilkap	NM_023343	chr1	FALSE|NA	FALSE|NA	FALSE|NA	NA	NA	NA	NA	NA	NA	NA	NA	NA	NA	NA	NA	NA	22.782	NA
uc007cau.1	uc007cau.1,uc007cat.1	611	Hes6	NM_019479	chr1	TRUE	FALSE|NA	TRUE	1	1	1	1	1	1	1	1	1	1	0	0	Positive	9.68013	PRCa
uc007caw.1	uc007caw.1,uc007cav.1	612	Per2	NM_011066	chr1	TRUE	FALSE|NA	TRUE	1	1	0	0	0	1	1	1	1	1	0	0	Positive	0.177453	PRCr
uc007cax.1	uc007cax.1,uc007cay.1	613	Traf3ip1	NM_028718	chr1	FALSE|NA	FALSE|NA	FALSE|NA	1	1	1	1	1	1	0	1	0	1	0	0	Positive	4.26555	PRCa
uc007caz.1	uc007cba.1,uc007caz.1,uc007cbc.1,uc007cbb.1	614	mKIAA1146,Asb1	NM_001039126,NM_023046	chr1	FALSE|NA	FALSE|NA	FALSE|NA	1	1	1	1	1	1	0	0	0	1	0	0	Negative	3.08623	Active
uc007cbd.1	uc007cbd.1	615	Twist2	NM_007855	chr1	TRUE	TRUE	FALSE|NA	1	0	0	0	0	1	1	1	1	1	1	1	Positive	0.00940767	PRCr
uc007cbg.1	uc007cbf.1,uc007cbe.1,uc007cbg.1	616	Hdac4	NM_207225	chr1	FALSE|NA	FALSE|NA	FALSE|NA	1	1	1	1	1	1	0	0	0	0	0	0	Negative	7.90733	Active
uc007cbh.1	uc007cbh.1	617	Ndufa10	NM_024197	chr1	FALSE|NA	FALSE|NA	FALSE|NA	1	1	1	0	1	1	0	0	0	0	0	0	Negative	82.7757	Active
uc007cbi.1	uc007cbi.1	618	Olfr1416	NM_147038	chr1	FALSE|NA	FALSE|NA	FALSE|NA	0	0	0	0	1	0	0	0	1	0	0	0	Negative	0	Inactive
uc007cbj.1	uc007cbj.1	619	Olfr1415	NM_001011525	chr1	FALSE|NA	FALSE|NA	FALSE|NA	1	0	0	1	0	0	0	0	1	0	0	0	Negative	0	Inactive
uc007cbk.1	uc007cbk.1	620	Olfr1414	NM_147039	chr1	FALSE|NA	FALSE|NA	FALSE|NA	0	0	0	0	0	0	0	0	0	0	0	0	Negative	0	Inactive
uc007cbl.1	uc007cbl.1	621	Olfr1413	NM_147037	chr1	FALSE|NA	FALSE|NA	FALSE|NA	0	0	0	0	0	0	0	0	1	0	0	0	Negative	0	Inactive
uc007cbm.1	uc007cbm.1	622	Olfr1412	NM_146277	chr1	FALSE|NA	FALSE|NA	FALSE|NA	0	0	0	0	0	0	0	0	1	0	0	0	Negative	0	Inactive
uc007cbn.1	uc007cbn.1	623	Olfr1411	NM_146490	chr1	FALSE|NA	FALSE|NA	FALSE|NA	0	0	0	0	0	0	0	1	1	0	0	0	Positive	0	PRCo
uc007cbo.1	uc007cbo.1	624	Olfr1410	NM_146491	chr1	FALSE|NA	FALSE|NA	FALSE|NA	0	0	0	0	0	0	0	1	1	0	0	0	Positive	0	PRCo
uc007cbp.1	uc007cbp.1	625	Olfr12	NM_206896	chr1	FALSE|NA	FALSE|NA	FALSE|NA	0	0	0	0	0	0	0	1	1	0	0	0	Positive	0	PRCo
uc007cbr.1	uc007cbr.1	627	Otos	NM_153114	chr1	FALSE|NA	FALSE|NA	FALSE|NA	1	0	0	1	0	0	0	0	1	0	0	0	Negative	0.035065	Inactive
uc007cbs.1	uc007cbs.1	628	Gpc1	NM_016696	chr1	TRUE	TRUE	FALSE|NA	1	1	1	1	1	1	1	1	1	1	0	0	Positive	6.55367	PRCa
uc007cbt.1	uc007cbt.1	629	Ankmy1	NM_172850	chr1	FALSE|NA	FALSE|NA	FALSE|NA	0	1	0	0	0	1	0	0	1	0	0	0	Negative	0.0304199	Inactive
uc007cbu.1	uc007cbu.1	630	Dusp28	NM_175118	chr1	FALSE|NA	FALSE|NA	FALSE|NA	1	1	1	1	1	1	0	0	0	0	0	0	Negative	2.66559	Active
uc007cbw.1	uc007cbw.1	632	Rnpepl1	NM_181405	chr1	FALSE|NA	FALSE|NA	FALSE|NA	1	1	1	1	1	1	0	1	1	0	0	0	Positive	4.72791	PRCa
uc007cby.1	uc007cby.1,uc007cbx.1	633	Capn10,Capn8	NM_011796	chr1	FALSE|NA	FALSE|NA	FALSE|NA	1	1	1	1	1	1	1	1	1	1	0	0	Positive	6.62834	PRCa
uc007ccb.2	uc007cca.2,uc007ccb.2,uc007cbz.2	634	Gpr35	NM_001104529,NM_022320	chr1	FALSE|NA	FALSE|NA	FALSE|NA	1	1	0	0	0	1	1	1	1	0	0	0	Positive	0.0233269	PRCr
uc007cdc.1	uc007cdc.1,uc007cdd.1	661	Aqp12	NM_177587	chr1	FALSE|NA	FALSE|NA	FALSE|NA	0	0	0	0	0	0	0	1	1	0	0	0	Positive	0	PRCo
uc007cdf.1	uc007cdf.1,uc007cdg.1,uc007cde.1,uc007cdh.1	662	Kif1a	NM_008440	chr1	TRUE	TRUE	FALSE|NA	1	0	0	1	0	1	1	1	1	1	1	1	Positive	0.259811	PRCr
uc007cdi.1	uc007cdi.1	663	Agxt	NM_016702	chr1	FALSE|NA	FALSE|NA	FALSE|NA	0	0	0	0	0	0	0	1	1	0	0	0	Positive	0	PRCo
uc007cdj.1	uc007cdk.1,uc007cdj.1	664	2310007B03Rik	NM_172411	chr1	FALSE|NA	FALSE|NA	FALSE|NA	0	0	0	1	0	0	1	1	1	0	0	0	Positive	0.0107283	PRCr
uc007cdm.1	uc007cdn.1,uc007cdm.1	666	Sned1,Snep	NM_172463	chr1	TRUE	FALSE|NA	FALSE|NA	1	1	1	1	1	1	1	1	1	1	1	0	Positive	0.568312	PRCa
uc007cdo.1	uc007cdo.1,uc007cdp.1	667	Mterfd2	NM_178051	chr1	FALSE|NA	FALSE|NA	FALSE|NA	1	1	1	1	1	1	0	0	0	0	0	0	Negative	6.79881	Active
uc007cdu.1	uc007cds.1,uc007cdq.1,uc007cdt.1,uc007cdr.1,uc007cdu.1	668	mKIAA0135,Pask	NM_080850	chr1	FALSE|NA	FALSE|NA	FALSE|NA	NA	NA	NA	NA	NA	NA	NA	NA	NA	NA	NA	NA	NA	9.30364	NA
uc007cdv.1	uc007cdv.1	669	Ppp1r7	NM_023200	chr1	FALSE|NA	FALSE|NA	FALSE|NA	NA	NA	NA	NA	NA	NA	NA	NA	NA	NA	NA	NA	NA	22.7024	NA
uc007cdw.1	uc007cdw.1	670	Tmem16g	NM_207031	chr1	FALSE|NA	FALSE|NA	FALSE|NA	1	0	1	1	1	0	0	1	1	0	0	0	Positive	0.0422044	Active
uc007cdy.1	uc007cdy.1,uc007cdz.1,uc007cdx.1	671	Hdlbp	NM_133808	chr1	FALSE|NA	FALSE|NA	FALSE|NA	NA	NA	NA	NA	NA	NA	NA	NA	NA	NA	NA	NA	NA	86.3881	NA
uc007cea.1	uc007cea.1	672	Sept2	NM_010891	chr1	FALSE|NA	FALSE|NA	FALSE|NA	NA	NA	NA	NA	NA	NA	NA	NA	NA	NA	NA	NA	NA	72.0579	NA
uc007cec.1	uc007cec.1,uc007ceb.1	673	Farp2	NM_145519	chr1	FALSE|NA	FALSE|NA	FALSE|NA	NA	NA	NA	NA	NA	NA	NA	NA	NA	NA	NA	NA	NA	0.517832	NA
uc007ced.1	uc007ced.1	674	Stk25	NM_021537	chr1	FALSE|NA	FALSE|NA	FALSE|NA	NA	NA	NA	NA	NA	NA	NA	NA	NA	NA	NA	NA	NA	18.4418	NA
uc007cee.1	uc007cee.1	675	Bok	NM_016778	chr1	TRUE	FALSE|NA	TRUE	1	1	1	1	1	1	1	1	1	1	1	0	Positive	7.29194	PRCa
uc007cef.1	uc007cef.1,uc007ceh.1,uc007ceg.1	676	Thap4	NM_025920	chr1	FALSE|NA	FALSE|NA	FALSE|NA	NA	NA	NA	NA	NA	NA	NA	NA	NA	NA	NA	NA	NA	18.84	NA
uc007cej.1	uc007cej.1	678	Atg4b	NM_174874	chr1	FALSE|NA	FALSE|NA	FALSE|NA	NA	NA	NA	NA	NA	NA	NA	NA	NA	NA	NA	NA	NA	9.77381	NA
uc007cem.1	uc007cel.1,uc007cek.1,uc007cem.1	679	Dtymk	NM_023136	chr1	FALSE|NA	FALSE|NA	FALSE|NA	1	1	1	1	1	1	0	0	0	0	0	0	Negative	133.029	Active
uc007cen.1	uc007cen.1	680	Ing5	NM_025454	chr1	FALSE|NA	FALSE|NA	FALSE|NA	1	1	1	1	1	1	0	0	0	0	0	0	Negative	23.7814	Active
uc007ceq.1	uc007ceq.1,uc007cep.1,uc007cer.1,uc007ceo.1	681	D2hgdh	NM_178882	chr1	FALSE|NA	FALSE|NA	FALSE|NA	1	1	1	0	1	1	0	0	0	1	0	0	Negative	3.15789	Active
uc007ces.1	uc007ces.1	682	Gal3st2	NM_199366	chr1	FALSE|NA	FALSE|NA	FALSE|NA	0	0	0	0	0	0	0	0	1	0	0	0	Negative	0	Inactive
uc007cet.1	uc007cet.1	683	EG619597	NM_001039219	chr1	FALSE|NA	FALSE|NA	FALSE|NA	0	0	0	0	0	0	0	0	0	0	0	0	Negative	0.0584664	Inactive
uc007ceu.1	uc007ceu.1	684	Neu4	NM_173772	chr1	FALSE|NA	FALSE|NA	FALSE|NA	0	0	0	0	0	0	0	1	1	0	0	0	Positive	0	PRCo
uc007cev.1	uc007cev.1	685	Pdcd1	NM_008798	chr1	FALSE|NA	FALSE|NA	FALSE|NA	0	0	0	0	0	0	0	1	1	0	0	0	Positive	0.0127905	PRCo
uc007cey.1	uc007cey.1,uc007cex.1	687	Tmem157	NM_026321	chr1	FALSE|NA	FALSE|NA	FALSE|NA	1	1	1	0	0	1	1	0	1	0	0	0	Positive	2.30558	PRCi
uc007cez.1	uc007cfb.1,uc007cfa.1,uc007cez.1	688	St8sia4,ST8SiaIV	NM_009183	chr1	TRUE	FALSE|NA	TRUE	1	1	0	0	0	1	1	1	1	1	1	0	Positive	0.0296429	PRCr
uc007cfc.1	uc007cfc.1	689	Slco4c1	NM_172658	chr1	FALSE|NA	FALSE|NA	FALSE|NA	1	1	1	0	1	1	0	0	0	0	1	0	Negative	2.24791	Active
uc007cfe.1	uc007cfe.1	691	Slco6b1	NM_001039475	chr1	FALSE|NA	FALSE|NA	FALSE|NA	0	0	0	0	0	0	0	0	0	0	0	0	Negative	0	Inactive
uc007cff.1	uc007cff.1	692	Slco6c1	NM_028942	chr1	FALSE|NA	FALSE|NA	FALSE|NA	0	0	0	0	0	0	0	0	0	0	0	0	Negative	0	Inactive
uc007cfg.1	uc007cfh.1,uc007cfg.1	693	D1Ertd622e	NM_133825	chr1	FALSE|NA	FALSE|NA	FALSE|NA	0	1	1	0	1	1	1	1	1	0	0	0	Positive	1.06981	PRCi
uc007cfk.1	uc007cfj.1,uc007cfi.1,uc007cfl.1,uc007cfk.1	694	mKIAA0433,Hisppd1	NM_173760	chr1	FALSE|NA	FALSE|NA	FALSE|NA	NA	NA	NA	NA	NA	NA	NA	NA	NA	NA	NA	NA	NA	15.7727	NA
uc007cfn.1	uc007cfm.1,uc007cfn.1	695	4930429M06Rik,Zh2c2	NM_026250	chr1	FALSE|NA	FALSE|NA	FALSE|NA	NA	NA	NA	NA	NA	NA	NA	NA	NA	NA	NA	NA	NA	3.79176	NA
uc007cfo.1	uc007cfp.1,uc007cfo.1,uc007cfr.1,uc007cfq.1	696	Pam	NM_013626	chr1	FALSE|NA	FALSE|NA	FALSE|NA	1	1	1	0	0	1	1	1	1	1	0	0	Positive	1.4199	PRCi
uc007cfy.1	uc007cfz.1,uc007cfy.1	701	C230078M14Rik	NM_172851	chr1	FALSE|NA	FALSE|NA	FALSE|NA	0	0	0	0	0	0	0	1	1	0	0	0	Positive	0.00482143	PRCo
uc007cgc.1	uc007cgc.1	704	Cdh20	NM_011800	chr1	TRUE	FALSE|NA	TRUE	0	0	0	1	0	1	1	1	1	1	1	0	Positive	0.00663238	PRCr
uc007cgd.1	uc007cgd.1	705	Rnf152	NM_178779	chr1	TRUE	FALSE|NA	TRUE	1	1	0	1	0	1	1	1	1	1	1	0	Positive	0.0993753	PRCr
uc007cgh.1	uc007cgf.1,uc007cgg.1,uc007cgh.1	707	Pig-n,Pign	NM_013784	chr1	FALSE|NA	FALSE|NA	FALSE|NA	NA	NA	NA	NA	NA	NA	NA	NA	NA	NA	NA	NA	NA	2.3768	NA
uc007cgk.1	uc007cgi.1,uc007cgl.1,uc007cgm.1,uc007cgk.1,uc007cgn.1,uc007cgj.1	708	2310035C23Rik	NM_173187	chr1	FALSE|NA	FALSE|NA	FALSE|NA	NA	NA	NA	NA	NA	NA	NA	NA	NA	NA	NA	NA	NA	7.3345	NA
uc007cgp.1	uc007cgo.1,uc007cgp.1	709	Tnfrsf11a,RANK	NM_009399	chr1	TRUE	FALSE|NA	TRUE	1	0	0	0	0	1	1	1	1	1	1	0	Positive	0.0737328	PRCr
uc007cgw.1	uc007cgw.1	712	Bcl2	NM_009741	chr1	TRUE	TRUE	FALSE|NA	1	1	0	0	0	1	1	1	1	1	1	1	Positive	0.0479601	PRCr
uc007cgy.1	uc007cgy.1	714	Fvt1	NM_027534	chr1	FALSE|NA	FALSE|NA	FALSE|NA	1	1	1	1	1	1	0	0	0	0	0	0	Negative	14.5174	Active
uc007cgz.1	uc007cgz.1	715	Vps4b	NM_009190	chr1	FALSE|NA	FALSE|NA	FALSE|NA	1	1	1	0	1	1	0	0	0	0	0	0	Negative	28.0463	Active
uc007cha.1	uc007chb.1,uc007cha.1	716	Serpinb5	NM_009257	chr1	FALSE|NA	FALSE|NA	FALSE|NA	0	0	0	0	0	0	0	0	0	0	0	0	Negative	0.00962406	Inactive
uc007chc.1	uc007che.1,uc007chc.1,uc007chd.1	717	Serpinb12	NM_027971	chr1	FALSE|NA	FALSE|NA	FALSE|NA	0	0	0	0	0	0	0	0	0	0	0	0	Negative	0	Inactive
uc007chf.1	uc007chf.1	718	Serpinb13	NM_172852	chr1	FALSE|NA	FALSE|NA	FALSE|NA	0	0	0	0	0	0	0	0	1	0	0	0	Negative	0	Inactive
uc007chg.1	uc007chg.1	719	Serpinb3a	NM_009126	chr1	FALSE|NA	FALSE|NA	FALSE|NA	0	0	0	0	0	0	0	0	0	0	0	0	Negative	0	Inactive
uc007chh.1	uc007chh.1	720	Serpinb3d	NM_201376	chr1	FALSE|NA	FALSE|NA	FALSE|NA	0	0	0	0	0	0	0	0	0	0	0	0	Negative	0	Inactive
uc007chi.1	uc007chi.1	721	Serpinb3b	NM_198680	chr1	FALSE|NA	FALSE|NA	FALSE|NA	0	0	0	1	0	0	0	0	0	0	0	0	Negative	0	Inactive
uc007chj.1	uc007chj.1,uc007chk.1	722	Serpinb3c	NM_201363	chr1	FALSE|NA	FALSE|NA	FALSE|NA	0	0	0	0	0	0	0	0	0	0	0	0	Negative	0	Inactive
uc007chl.1	uc007chl.1	723	Serpinb11	NM_025867	chr1	FALSE|NA	FALSE|NA	FALSE|NA	0	0	0	0	0	0	0	0	0	0	0	0	Negative	0	Inactive
uc007chm.1	uc007chm.1	724	Serpinb7	NM_027548	chr1	FALSE|NA	FALSE|NA	FALSE|NA	0	0	0	0	0	0	0	0	0	0	0	0	Negative	0	Inactive
uc007chn.1	uc007cho.1,uc007chp.1,uc007chn.1	725	Serpinb2	NM_011111	chr1	FALSE|NA	FALSE|NA	FALSE|NA	0	0	0	0	0	0	0	0	0	0	0	0	Negative	0	Inactive
uc007chq.1	uc007chq.1	726	Serpinb10	NM_198028	chr1	FALSE|NA	FALSE|NA	FALSE|NA	0	0	0	0	0	0	0	0	0	0	0	0	Negative	0	Inactive
uc007chr.1	uc007chr.1,uc007chs.1,uc007cht.1	727	Serpinb8	NM_011459	chr1	FALSE|NA	FALSE|NA	FALSE|NA	0	0	0	0	0	0	0	0	0	0	0	0	Negative	0.0317569	Inactive
uc007chw.1	uc007chw.1,uc007chv.1	729	Cdh7	NM_172853	chr1	TRUE	FALSE|NA	TRUE	1	0	0	0	0	1	1	1	1	1	0	0	Positive	0	PRCr
uc007chx.1	uc007chx.1	730	Cdh19	NM_001081386	chr1	FALSE|NA	FALSE|NA	FALSE|NA	0	0	0	0	0	0	0	0	0	0	0	0	Negative	0.00808308	Inactive
uc007chy.1	uc007chy.1	731	Dsel	NM_001081316	chr1	FALSE|NA	FALSE|NA	FALSE|NA	1	1	1	0	0	1	0	0	0	0	0	0	Negative	0.758177	Active
uc007cia.1	uc007cia.1	733	Cntnap5a	NM_001077425	chr1	FALSE|NA	FALSE|NA	FALSE|NA	0	0	0	0	0	0	0	0	1	0	0	0	Negative	0	Inactive
uc007cib.1	uc007cib.1	734	Tsn	NM_011650	chr1	FALSE|NA	FALSE|NA	FALSE|NA	1	1	1	1	1	1	0	0	0	0	0	0	Negative	36.8255	Active
uc007cic.1	uc007cic.1	735	Mki67ip	NM_026472	chr1	FALSE|NA	FALSE|NA	FALSE|NA	1	1	1	1	1	1	0	0	0	0	0	0	Negative	47.8501	Active
uc007cif.1	uc007cig.1,uc007cii.1,uc007cif.1,uc007cie.1,uc007cij.1,uc007cid.1	736	Clasp1	NM_001081276	chr1	FALSE|NA	FALSE|NA	FALSE|NA	1	1	1	1	1	1	0	0	0	0	0	0	Negative	6.0847	Active
uc007cil.1	uc007cil.1,uc007cik.1	738	Crtr-1,Tcfcp2l1	NM_023755	chr1	FALSE|NA	FALSE|NA	FALSE|NA	1	1	1	1	1	1	0	0	0	0	0	0	Negative	53.3706	Active
uc007cim.1	uc007cip.1,uc007cim.1,uc007cio.1,uc007cin.1	739	Gli2	NM_001081125	chr1	FALSE|NA	FALSE|NA	FALSE|NA	1	1	1	1	1	1	0	1	1	1	0	0	Positive	9.98212	PRCa
uc007cir.1	uc007cir.1	741	Inhbb	NM_008381	chr1	TRUE	TRUE	FALSE|NA	1	1	1	1	1	1	1	1	1	1	0	1	Positive	9.85689	PRCa
uc007cis.1	uc007cis.1	742	Ralb	NM_022327	chr1	FALSE|NA	FALSE|NA	FALSE|NA	1	1	1	0	1	1	0	1	0	0	0	0	Positive	16.8163	PRCa
uc007ciu.1	uc007ciu.1	744	Tmem185b	NM_146103	chr1	FALSE|NA	FALSE|NA	FALSE|NA	1	1	1	1	1	1	1	0	1	0	0	0	Positive	8.31645	Active
uc007ciw.1	uc007cix.1,uc007ciw.1,uc007ciy.1	746	Epb4.1l5	NM_145506	chr1	FALSE|NA	FALSE|NA	FALSE|NA	1	1	1	1	1	1	0	0	0	0	0	0	Negative	4.3871	Active
uc007ciz.1	uc007ciz.1	747	Ptpn4	NM_019933	chr1	FALSE|NA	FALSE|NA	FALSE|NA	1	1	1	0	1	1	0	0	0	0	0	0	Negative	2.38412	Active
uc007cja.1	uc007cja.1	748	Tmem177	NM_175106	chr1	FALSE|NA	FALSE|NA	FALSE|NA	1	1	1	1	1	1	0	0	0	0	0	0	Negative	3.28268	Active
uc007cjb.1	uc007cjc.1,uc007cjb.1	749	Sctr	NM_001012322	chr1	TRUE	FALSE|NA	FALSE|NA	1	0	0	1	1	1	1	1	1	1	1	0	Positive	0.0192657	PRCr
uc007cjd.1	uc007cjd.1	750	Tmem37	NM_019432	chr1	FALSE|NA	FALSE|NA	FALSE|NA	1	1	1	1	1	1	0	1	1	0	0	0	Positive	4.80607	PRCa
uc007cjf.1	uc007cjf.1,uc007cje.1	751	Dbi	NM_001037999,NM_007830	chr1	FALSE|NA	FALSE|NA	FALSE|NA	NA	NA	NA	NA	NA	NA	NA	NA	NA	NA	NA	NA	NA	116.499	NA
uc007cjh.1	uc007cjh.1,uc007cjg.1	752	3110009E18Rik	NM_028439	chr1	FALSE|NA	FALSE|NA	FALSE|NA	NA	NA	NA	NA	NA	NA	NA	NA	NA	NA	NA	NA	NA	3.81921	NA
uc007cji.1	uc007cji.1,uc007cjj.1	753	Steap3	NM_001085409,NM_133186	chr1	TRUE	FALSE|NA	TRUE	1	1	1	0	1	1	0	1	1	1	0	0	Positive	15.591	PRCa
uc007cjk.1	uc007cjk.1	754	C1ql2	NM_207233	chr1	TRUE	TRUE	FALSE|NA	1	0	0	1	0	1	1	1	1	1	1	1	Positive	0.00617143	PRCr
uc007cjl.1	uc007cjl.1	755	Marco	NM_010766	chr1	FALSE|NA	FALSE|NA	FALSE|NA	0	0	0	0	0	0	0	1	1	0	0	0	Positive	0	PRCo
uc007cjm.2	uc007cjm.2	756	En1	NM_010133	chr1	TRUE	TRUE	FALSE|NA	1	0	0	1	0	1	1	1	1	1	1	1	Positive	0.589596	PRCr
uc007cjo.1	uc007cjq.1,uc007cjp.1,uc007cjo.1	758	Insig2	NM_178082,NM_133748	chr1	FALSE|NA	FALSE|NA	FALSE|NA	1	1	1	1	0	1	0	0	0	0	0	0	Negative	7.44498	Active
uc007cju.1	uc007cjt.1,uc007cjs.1,uc007cju.1,uc007cjr.1	759	Ccdc93	NM_001025156,NM_027567,NM_029955	chr1	FALSE|NA	FALSE|NA	FALSE|NA	1	1	1	0	1	1	1	1	0	0	0	0	Positive	5.13037	PRCa
uc007cjv.1	uc007cjv.1	760	Htr5b	NM_010483	chr1	TRUE	FALSE|NA	TRUE	1	0	0	1	1	1	1	1	1	1	1	1	Positive	0.0307036	PRCr
uc007cjw.1	uc007cjw.1	761	Ddx18	NM_025860	chr1	FALSE|NA	FALSE|NA	FALSE|NA	1	1	1	1	1	1	0	0	0	0	0	0	Negative	42.4403	Active
uc007cjx.1	uc007cjx.1	762	Dpp10	NM_199021	chr1	TRUE	TRUE	FALSE|NA	1	0	0	0	0	1	1	1	1	1	1	1	Positive	0.00267277	PRCr
uc007cke.1	uc007cke.1,uc007ckf.1	769	Actr3	NM_023735	chr1	FALSE|NA	FALSE|NA	FALSE|NA	1	1	1	1	1	1	0	0	0	0	0	0	Negative	31.1364	Active
uc007ckg.1	uc007ckg.1	770	Slc35f5	NM_028787	chr1	FALSE|NA	FALSE|NA	FALSE|NA	1	1	1	0	1	1	0	1	1	0	0	0	Positive	5.4609	PRCa
uc007ckj.1	uc007ckj.1,uc007cki.1	772	Lypd1	NM_145100	chr1	TRUE	TRUE	FALSE|NA	1	0	0	0	0	1	1	1	1	1	1	1	Positive	0.0785016	PRCr
uc007ckk.1	uc007ckm.1,uc007ckn.1,uc007ckk.1,uc007ckl.1	773	E030049G20Rik	NM_176957,NM_172484,NM_001081756	chr1	FALSE|NA	FALSE|NA	FALSE|NA	0	0	0	0	0	1	1	1	1	0	0	0	Positive	0.0314068	PRCo
uc007ckr.1	uc007ckr.1,uc007ckp.1,uc007cks.1,uc007ckq.1	775	Mgat5	NM_145128	chr1	FALSE|NA	FALSE|NA	FALSE|NA	1	1	1	0	1	1	0	0	0	0	0	0	Negative	2.5648	Active
uc007cku.1	uc007cku.1	777	Tmem163	NM_028135	chr1	TRUE	TRUE	FALSE|NA	1	0	0	0	1	1	1	1	1	1	1	1	Positive	0.171493	PRCr
uc007ckv.1	uc007ckv.1	778	Acmsd	NM_001033041	chr1	FALSE|NA	FALSE|NA	FALSE|NA	1	0	0	0	1	0	0	0	0	0	0	0	Negative	0.0428758	Inactive
uc007ckz.1	uc007ckz.1,uc007ckx.1,uc007clb.1,uc007cla.1,uc007cky.1	780	Ccnt2	NM_028399	chr1	FALSE|NA	FALSE|NA	FALSE|NA	1	1	1	1	1	1	0	0	0	0	0	0	Negative	36.6247	Active
uc007clc.1	uc007clc.1	781	Rab3gap1	NM_178690	chr1	FALSE|NA	FALSE|NA	FALSE|NA	1	1	1	1	1	1	0	0	0	0	0	0	Negative	8.92544	Active
uc007clf.1	uc007clf.1,uc007cld.1,uc007clg.1,uc007cle.1	782	Zranb3	NM_027678	chr1	FALSE|NA	FALSE|NA	FALSE|NA	NA	NA	NA	NA	NA	NA	NA	NA	NA	NA	NA	NA	NA	6.29214	NA
uc007clj.1	uc007cli.1,uc007clj.1,uc007clh.1	783	R3hdm1	NM_181750	chr1	FALSE|NA	FALSE|NA	FALSE|NA	NA	NA	NA	NA	NA	NA	NA	NA	NA	NA	NA	NA	NA	7.04097	NA
uc007cll.1	uc007cll.1	785	Ubxd2	NM_026390	chr1	FALSE|NA	FALSE|NA	FALSE|NA	1	1	1	1	1	1	0	0	0	0	0	0	Negative	15.7987	Active
uc007clm.1	uc007clm.1	786	Lct	NM_001081078	chr1	FALSE|NA	FALSE|NA	FALSE|NA	1	1	1	0	0	0	0	0	0	0	0	0	Negative	0.0200176	Active
uc007cln.1	uc007cln.1,uc007clo.1	787	Mcm6	NM_008567	chr1	FALSE|NA	FALSE|NA	FALSE|NA	1	1	1	1	1	1	0	0	0	0	0	0	Negative	149.122	Active
uc007clp.1	uc007clq.1,uc007clr.1,uc007clp.1	788	Dars	NM_145507,NM_177445	chr1	FALSE|NA	FALSE|NA	FALSE|NA	1	1	1	1	1	1	0	0	0	0	0	0	Negative	86.4573	Active
uc007cls.1	uc007cls.1,uc007clt.1	789	Cxcr4	NM_009911	chr1	TRUE	TRUE	FALSE|NA	1	1	1	1	1	1	1	1	1	1	1	1	Positive	1.411	PRCa
uc007clv.1	uc007clv.1,uc007clw.1,uc007clu.1	790	Thsd7b	NM_172485	chr1	TRUE	FALSE|NA	FALSE|NA	1	0	0	0	0	1	1	1	1	1	1	0	Positive	0.0081163	PRCr
uc007clx.1	uc007clx.1	791	Daf2	NM_007827	chr1	FALSE|NA	FALSE|NA	FALSE|NA	1	0	0	0	0	1	0	1	1	0	0	0	Positive	0.353432	Inactive
uc007cly.1	uc007cma.1,uc007cly.1,uc007clz.1	792	AK030285,Cd55	NM_010016	chr1	FALSE|NA	FALSE|NA	FALSE|NA	1	1	1	0	0	1	0	0	0	0	0	0	Negative	1.83674	Active
uc007cmb.1	uc007cmb.1	793	Zp3r	NM_009581	chr1	FALSE|NA	FALSE|NA	FALSE|NA	0	0	0	0	0	0	0	0	0	0	0	0	Negative	0	Inactive
uc007cmc.1	uc007cmc.1	794	C4bp	NM_007576	chr1	FALSE|NA	FALSE|NA	FALSE|NA	0	0	0	0	0	0	0	0	0	0	0	0	Negative	0	Inactive
uc007cme.1	uc007cmd.1,uc007cmf.1,uc007cme.1,uc007cmg.1	795	Pfkfb2	NM_008825	chr1	FALSE|NA	FALSE|NA	FALSE|NA	NA	NA	NA	NA	NA	NA	NA	NA	NA	NA	NA	NA	NA	1.7394	NA
uc007cmh.1	uc007cmh.1	796	Yod1	NM_178691	chr1	FALSE|NA	FALSE|NA	FALSE|NA	NA	NA	NA	NA	NA	NA	NA	NA	NA	NA	NA	NA	NA	1.21149	NA
uc007cmj.1	uc007cmi.1,uc007cmj.1	797	AA986860	NM_177604	chr1	FALSE|NA	FALSE|NA	FALSE|NA	0	0	0	0	0	0	0	0	1	0	0	0	Negative	0.0501116	Inactive
uc007cmk.1	uc007cml.1,uc007cmk.1	798	Fcamr	NM_144960	chr1	FALSE|NA	FALSE|NA	FALSE|NA	0	0	0	0	0	0	0	1	1	0	0	0	Positive	0	PRCo
uc007cmm.1	uc007cmm.1	799	Pigr	NM_011082	chr1	FALSE|NA	FALSE|NA	FALSE|NA	0	0	0	0	0	0	0	1	1	0	0	0	Positive	0	PRCo
uc007cmn.1	uc007cmn.1	800	Faim3	NM_026976	chr1	FALSE|NA	FALSE|NA	FALSE|NA	NA	NA	NA	NA	NA	NA	NA	NA	NA	NA	NA	NA	NA	0	NA
uc007cmq.2	uc007cmq.2,uc007cmo.1	801	Il24	NM_053095	chr1	FALSE|NA	FALSE|NA	FALSE|NA	NA	NA	NA	NA	NA	NA	NA	NA	NA	NA	NA	NA	NA	0	NA
uc007cmr.1	uc007cmr.1	802	Il20	NM_021380	chr1	FALSE|NA	FALSE|NA	FALSE|NA	0	0	0	0	0	0	0	0	1	0	0	0	Negative	0	Inactive
uc007cms.1	uc007cmt.1,uc007cms.1	803	Il19	NM_001009940	chr1	FALSE|NA	FALSE|NA	FALSE|NA	0	0	0	0	0	0	0	0	0	0	0	0	Negative	0	Inactive
uc007cmu.1	uc007cmu.1	804	Il10	NM_010548	chr1	FALSE|NA	FALSE|NA	FALSE|NA	0	0	0	0	0	0	0	1	1	0	0	0	Positive	0	PRCo
uc007cmv.1	uc007cmv.1	805	Mapkapk2	NM_008551	chr1	TRUE	FALSE|NA	TRUE	1	1	1	1	1	1	1	1	1	0	0	0	Positive	14.6124	PRCa
uc007cmw.1	uc007cmw.1	806	Dyrk3	NM_145508	chr1	FALSE|NA	FALSE|NA	FALSE|NA	1	1	1	1	1	1	0	0	0	0	0	0	Negative	20.2061	Active
uc007cna.1	uc007cmy.1,uc007cna.1,uc007cnb.1,uc007cmx.1,uc007cmz.1	807	Lgtn	NM_010709	chr1	FALSE|NA	FALSE|NA	FALSE|NA	1	1	1	1	1	1	0	0	0	0	0	0	Negative	34.1929	Active
uc007cnd.1	uc007cnd.1,uc007cnc.1	808	Rassf5	NM_018750	chr1	TRUE	FALSE|NA	TRUE	1	1	1	1	1	1	1	1	1	1	1	0	Positive	0.616504	PRCa
uc007cne.1	uc007cne.1,uc007cnf.1	809	Ikbke	NM_019777	chr1	FALSE|NA	FALSE|NA	FALSE|NA	0	0	0	0	0	0	0	0	1	0	0	0	Negative	0.340463	Inactive
uc007cnh.1	uc007cnh.1,uc007cng.1,uc007cnj.1,uc007cni.1	810	Srgap2	NM_001081011	chr1	FALSE|NA	FALSE|NA	FALSE|NA	NA	NA	NA	NA	NA	NA	NA	NA	NA	NA	NA	NA	NA	5.23941	NA
uc007cnk.1	uc007cnk.1	811	2700049P18Rik	NM_175382	chr1	FALSE|NA	FALSE|NA	FALSE|NA	NA	NA	NA	NA	NA	NA	NA	NA	NA	NA	NA	NA	NA	2.19885	NA
uc007cnl.1	uc007cnl.1	812	Avpr1b	NM_011924	chr1	TRUE	FALSE|NA	TRUE	0	0	0	0	0	1	0	1	1	1	0	0	Positive	0.00445989	PRCo
uc007cnn.1	uc007cno.1,uc007cnn.1	813	Ctse	NM_007799	chr1	FALSE|NA	FALSE|NA	FALSE|NA	0	0	0	0	0	0	0	0	1	0	0	0	Negative	0	Inactive
uc007cnp.1	uc007cnp.1,uc007cnr.1,uc007cnq.1	815	Rab7b,Rab42,5430435G22Rik	NM_145509	chr1	FALSE|NA	FALSE|NA	FALSE|NA	0	0	0	0	0	0	0	1	0	0	0	0	Positive	0.034245	PRCo
uc007cns.1	uc007cns.1	816	Slc26a9	NM_177243	chr1	FALSE|NA	FALSE|NA	FALSE|NA	0	0	0	0	0	0	0	1	1	0	0	0	Positive	0.0576452	PRCo
uc007cnt.1	uc007cnt.1	817	4732466D17Rik	NM_178079	chr1	FALSE|NA	FALSE|NA	FALSE|NA	1	1	1	1	1	1	0	0	1	0	0	0	Negative	1.1902	Active
uc007cnu.1	uc007cnu.1	818	Slc41a1	NM_173865	chr1	FALSE|NA	FALSE|NA	FALSE|NA	1	1	1	1	1	1	0	0	0	0	0	0	Negative	11.938	Active
uc007cnv.1	uc007cnw.1,uc007cnv.1	819	Rab7l1,Rab29	NM_144875	chr1	FALSE|NA	FALSE|NA	FALSE|NA	1	1	1	1	1	1	0	1	1	0	0	0	Positive	4.02667	PRCa
uc007cnx.1	uc007cnx.1,uc007cny.1	820	Nucks1	NM_175294	chr1	FALSE|NA	FALSE|NA	FALSE|NA	1	1	1	1	1	1	0	0	0	0	0	0	Negative	36.6224	Active
uc007cnz.1	uc007cnz.1,uc007coa.1	821	Slc45a3	NM_145977	chr1	FALSE|NA	FALSE|NA	FALSE|NA	1	1	0	0	0	1	1	1	1	1	1	1	Positive	1.1931	PRCr
uc007cob.1	uc007coc.1,uc007cod.1,uc007cob.1	822	Elk4	NM_007923	chr1	FALSE|NA	FALSE|NA	FALSE|NA	1	1	1	1	1	1	0	0	0	0	0	0	Negative	1.09836	Active
uc007cof.1	uc007cof.1,uc007cog.1,uc007coe.1	823	Mfsd4	NM_172510	chr1	TRUE	FALSE|NA	FALSE|NA	1	0	0	1	1	1	1	1	1	1	1	1	Positive	1.07966	PRCr
uc007coh.1	uc007coh.1	824	Pctk3	NM_008795	chr1	FALSE|NA	FALSE|NA	FALSE|NA	1	1	1	1	1	1	1	0	1	0	0	0	Positive	6.68923	Active
uc007coj.1	uc007cok.1,uc007col.1,uc007coi.1,uc007coj.1,uc007com.1	825	Lemd1	NM_001033250	chr1	TRUE	FALSE|NA	TRUE	1	1	1	0	0	1	0	1	1	1	0	0	Positive	0.104564	PRCi
uc007con.1	uc007con.1	826	Klhdc8a	NM_144810	chr1	TRUE	TRUE	FALSE|NA	0	0	0	0	0	1	0	1	1	1	1	1	Positive	0.0173477	PRCo
uc007coo.1	uc007coo.1,uc007cop.1	827	Nuak2	NM_028778	chr1	TRUE	FALSE|NA	FALSE|NA	1	1	1	1	1	1	1	1	1	1	0	0	Positive	3.94812	PRCa
uc007cot.1	uc007cos.1,uc007cot.1,uc007cor.1	829	Tmcc2	NM_178874	chr1	FALSE|NA	FALSE|NA	FALSE|NA	1	1	1	1	1	1	1	1	1	1	0	0	Positive	2.13919	PRCa
uc007cou.1	uc007cov.1,uc007cou.1	830	Ripk5	NM_172516	chr1	FALSE|NA	FALSE|NA	FALSE|NA	1	1	1	1	1	1	1	0	1	1	0	0	Positive	2.53623	Active
uc007cox.1	uc007coy.1,uc007cow.1,uc007cox.1	831	Rbbp5	NM_172517	chr1	FALSE|NA	FALSE|NA	FALSE|NA	1	1	1	0	1	1	0	0	0	0	0	0	Negative	19.3027	Active
uc007coz.1	uc007coz.1	832	Tmem81	NM_029025	chr1	FALSE|NA	FALSE|NA	FALSE|NA	NA	NA	NA	NA	NA	NA	NA	NA	NA	NA	NA	NA	NA	2.4331	NA
uc007cpc.1	uc007cpb.1,uc007cpc.1,uc007cpa.1	833	Cntn2	NM_177129	chr1	FALSE|NA	FALSE|NA	FALSE|NA	NA	NA	NA	NA	NA	NA	NA	NA	NA	NA	NA	NA	NA	0.766672	NA
uc007cpf.1	uc007cpg.1,uc007cpe.1,uc007cpf.1,uc007cpd.1	834	Nfasc	NM_182716	chr1	TRUE	FALSE|NA	TRUE	1	1	1	1	1	1	1	1	1	1	0	0	Positive	0.939393	PRCa
uc007cpi.1	uc007cpi.1	836	Lrrn2	NM_010732	chr1	TRUE	TRUE	FALSE|NA	1	1	1	1	1	1	1	1	1	1	1	1	Positive	0.452846	PRCa
uc007cpk.1	uc007cpm.1,uc007cpl.1,uc007cpo.1,uc007cpp.1,uc007cpk.1,uc007cpn.1	838	Mdmx,Mdm4	NM_008575	chr1	FALSE|NA	FALSE|NA	FALSE|NA	1	1	1	1	1	1	0	0	0	0	0	0	Negative	20.3582	Active
uc007cpt.1	uc007cps.1,uc007cpt.1	840	Ppp1r15b	NM_133819	chr1	FALSE|NA	FALSE|NA	FALSE|NA	1	1	1	1	1	1	0	0	0	0	0	0	Negative	41.8541	Active
uc007cpu.1	uc007cpz.1,uc007cpu.1,uc007cpx.1,uc007cpv.1,uc007cpy.1	841	Plekha6,AK020645	NM_182930	chr1	FALSE|NA	FALSE|NA	FALSE|NA	1	0	0	0	0	0	0	1	0	0	0	0	Positive	0.359137	Inactive
uc007cqa.1	uc007cqb.1,uc007cqa.1,uc007cqc.1	844	Golt1a,Kiss1	NM_026680	chr1	FALSE|NA	FALSE|NA	FALSE|NA	0	0	0	1	0	0	0	0	0	0	0	0	Negative	0.0268032	Inactive
uc007cqe.1	uc007cqe.1,uc007cqd.1	843	Kiss1	NM_178260	chr1	TRUE	FALSE|NA	TRUE	1	0	0	1	1	0	0	1	1	0	0	0	Positive	0.570052	Inactive
uc007cqf.1	uc007cqf.1	845	Ren1	NM_031192	chr1	FALSE|NA	FALSE|NA	FALSE|NA	0	0	0	0	1	0	0	1	1	0	0	0	Positive	0.0965543	Inactive
uc007cqg.1	uc007cqh.1,uc007cqg.1,uc007cqi.1	846	Etnk2,Tuc1	NM_175443	chr1	TRUE	FALSE|NA	TRUE	1	1	1	0	0	1	1	1	1	1	1	0	Positive	1.82388	PRCi
uc007cqk.1	uc007cqj.1,uc007cqk.1	847	Sox13,sox-13	NM_011439	chr1	FALSE|NA	FALSE|NA	FALSE|NA	1	1	1	1	1	1	1	1	1	1	0	1	Positive	11.8954	PRCa
uc007cql.1	uc007cql.1	848	Snrpe	NM_009227	chr1	FALSE|NA	FALSE|NA	FALSE|NA	1	1	1	1	1	1	0	0	0	0	0	0	Negative	127.606	Active
uc007cqn.1	uc007cqp.1,uc007cqm.1,uc007cqo.1,uc007cqq.1,uc007cqn.1	849	Zc3h11a	NM_144530	chr1	FALSE|NA	FALSE|NA	FALSE|NA	1	1	1	1	1	1	0	0	0	0	0	0	Negative	31.6424	Active
uc007cqt.1	uc007cqt.1,uc007cqs.1	851	Lax1	NM_172842	chr1	FALSE|NA	FALSE|NA	FALSE|NA	0	0	0	1	1	0	0	0	0	0	0	0	Negative	0.638424	Inactive
uc007cqv.1	uc007cqx.1,uc007cqu.1,uc007cqw.1,uc007cqv.1	852	Atp2b4	NM_213616	chr1	FALSE|NA	FALSE|NA	FALSE|NA	1	0	0	0	1	0	0	0	1	0	0	0	Negative	2.18696	Inactive
uc007cqy.1	uc007cra.1,uc007cqz.1,uc007cqy.1,uc007crb.1	853	Optc	NM_054076	chr1	FALSE|NA	FALSE|NA	FALSE|NA	0	0	0	0	0	0	0	1	1	1	0	0	Positive	0	PRCo
uc007crc.1	uc007crc.1	854	Prelp	NM_054077	chr1	FALSE|NA	FALSE|NA	FALSE|NA	0	0	0	1	0	0	0	1	1	0	0	0	Positive	0.0102743	Inactive
uc007crd.1	uc007crd.1	855	Fmod	NM_021355	chr1	FALSE|NA	FALSE|NA	FALSE|NA	0	0	0	1	0	0	0	0	1	0	0	0	Negative	0	Inactive
uc007cre.1	uc007cre.1	856	Btg2	NM_007570	chr1	FALSE|NA	FALSE|NA	FALSE|NA	1	1	1	0	1	1	1	0	1	0	0	0	Positive	3.1868	Active
uc007crf.1	uc007crf.1	857	Chit1	NM_027979	chr1	FALSE|NA	FALSE|NA	FALSE|NA	1	0	0	0	0	0	0	0	0	0	0	0	Negative	0.209201	Inactive
uc007crg.1	uc007crg.1	858	Chi3l1	NM_007695	chr1	FALSE|NA	FALSE|NA	FALSE|NA	0	0	0	1	0	0	0	1	1	0	0	0	Positive	0.275647	Inactive
uc007crh.1	uc007cri.1,uc007crh.1	859	Mybph	NM_016749	chr1	FALSE|NA	FALSE|NA	FALSE|NA	0	0	0	0	0	0	0	1	1	0	0	0	Positive	0.121772	PRCo
uc007crj.1	uc007crk.1,uc007crj.1	860	Adora1	NM_001008533,NM_001039510	chr1	TRUE	TRUE	FALSE|NA	1	0	0	0	0	1	1	1	1	1	1	1	Positive	0.0226766	PRCr
uc007crl.1	uc007crl.1	861	Myog	NM_031189	chr1	FALSE|NA	FALSE|NA	FALSE|NA	1	0	0	1	1	1	0	1	1	1	0	0	Positive	0.041954	Inactive
uc007crq.1	uc007crq.1,uc007crs.1,uc007crr.1	863	Tmem183a	NM_001042485,NM_020588	chr1	FALSE|NA	FALSE|NA	FALSE|NA	1	1	1	1	1	1	0	0	0	0	0	0	Negative	24.5226	Active
uc007crt.1	uc007crt.1	864	4933406M09Rik	NM_173771	chr1	FALSE|NA	FALSE|NA	FALSE|NA	1	1	0	0	0	0	0	0	0	0	0	0	Negative	0.0558501	Active
uc007cru.1	uc007crv.1,uc007cru.1,uc007crw.1	865	Cyb5r1	NM_028057	chr1	FALSE|NA	FALSE|NA	FALSE|NA	1	1	1	1	1	1	0	0	0	0	0	0	Negative	43.94	Active
uc007crx.1	uc007cry.1,uc007crx.1	866	Adipor1	NM_028320	chr1	FALSE|NA	FALSE|NA	FALSE|NA	1	1	1	1	1	1	0	0	0	0	0	0	Negative	53.3475	Active
uc007csa.1	uc007csb.1,uc007csa.1,uc007crz.1	867	Klhl12	NM_153128	chr1	FALSE|NA	FALSE|NA	FALSE|NA	1	1	1	1	1	1	0	0	0	0	0	0	Negative	16.1701	Active
uc007csc.1	uc007csc.1	868	Rabif	NM_145510	chr1	FALSE|NA	FALSE|NA	FALSE|NA	1	1	1	1	1	1	0	0	0	0	0	0	Negative	25.8705	Active
uc007csh.1	uc007csg.1,uc007csh.1,uc007csf.1	870	Jarid1b	NM_152895	chr1	FALSE|NA	FALSE|NA	FALSE|NA	1	1	1	1	1	1	0	0	0	0	0	0	Negative	117.441	Active
uc007csk.1	uc007csj.1,uc007csk.1,uc007csi.1	871	syt II,Syt2	NM_009307	chr1	TRUE	FALSE|NA	FALSE|NA	1	0	0	1	0	1	1	1	1	1	1	1	Positive	0.039221	PRCr
uc007csm.1	uc007csm.1,uc007csn.1,uc007csl.1	872	Ppp1r12b	NM_001081307	chr1	FALSE|NA	FALSE|NA	FALSE|NA	1	1	1	1	0	1	0	0	0	0	0	0	Negative	0.979507	Active
uc007csp.1	uc007csp.1	874	Ube2t	NM_026024	chr1	FALSE|NA	FALSE|NA	FALSE|NA	1	1	1	1	1	1	0	0	0	0	0	0	Negative	16.3923	Active
uc007csq.1	uc007csq.1	875	Lgr6	NM_001033409	chr1	TRUE	FALSE|NA	TRUE	1	0	0	1	0	1	1	1	1	1	0	1	Positive	0.0647293	PRCr
uc007csr.1	uc007csr.1	876	Ptprv	NM_007955	chr1	FALSE|NA	FALSE|NA	FALSE|NA	1	1	0	1	1	0	0	0	1	0	0	0	Negative	0.371291	Inactive
uc007css.1	uc007css.1,uc007cst.1	877	Ptpn7	NM_177081	chr1	FALSE|NA	FALSE|NA	FALSE|NA	0	0	0	0	1	0	0	1	1	0	0	0	Positive	0.158824	Inactive
uc007csu.1	uc007csu.1	878	Arl8a	NM_026823	chr1	FALSE|NA	FALSE|NA	FALSE|NA	1	1	1	1	1	1	0	1	1	1	0	0	Positive	13.9673	PRCa
uc007csv.1	uc007csv.1	879	Gpr37l1	NM_134438	chr1	FALSE|NA	FALSE|NA	FALSE|NA	1	0	0	0	0	0	0	0	0	0	0	0	Negative	0.071346	Inactive
uc007csw.1	uc007csw.1,uc007csx.1	880	Elf3	NM_007921	chr1	FALSE|NA	FALSE|NA	FALSE|NA	1	1	1	1	1	1	0	0	0	0	0	1	Negative	11.2456	Active
uc007csy.1	uc007csy.1	881	Rnpep	NM_145417	chr1	FALSE|NA	FALSE|NA	FALSE|NA	1	1	1	1	1	1	1	1	1	0	0	0	Positive	7.1415	PRCa
uc007csz.1	uc007csz.1	882	Timm17a	NM_011590	chr1	FALSE|NA	FALSE|NA	FALSE|NA	1	1	1	1	1	1	0	0	0	0	0	0	Negative	48.8164	Active
uc007cta.1	uc007cta.1	883	Lmod1	NM_053106	chr1	FALSE|NA	FALSE|NA	FALSE|NA	1	0	0	0	1	1	0	1	1	0	0	0	Positive	0.100196	Inactive
uc007ctc.1	uc007ctc.1,uc007ctd.1,uc007ctb.1	884	AK192563,Tmem58	NM_175259	chr1	TRUE	FALSE|NA	TRUE	1	1	1	1	0	1	1	1	1	0	0	0	Positive	0.694934	PRCi
uc007cte.1	uc007ctf.1,uc007cte.1	885	Importin9,Ipo9	NM_153774	chr1	FALSE|NA	FALSE|NA	FALSE|NA	1	1	1	1	1	1	0	0	0	0	0	0	Negative	36.3506	Active
uc007ctl.1	uc007ctn.1,uc007ctk.1,uc007ctj.1,uc007ctl.1,uc007cti.1,uc007cth.1	887	Nav1,mKIAA1151	NM_173437	chr1	TRUE	FALSE|NA	FALSE|NA	1	1	1	0	1	1	1	1	1	1	0	0	Positive	5.5415	PRCa
uc007ctm.1	uc007ctm.1	888	EG215714	NM_175447	chr1	TRUE	FALSE|NA	FALSE|NA	1	0	1	1	0	1	1	1	1	1	0	1	Positive	0.353596	PRCr
uc007cto.1	uc007cto.1	889	Csrp1	NM_007791	chr1	FALSE|NA	FALSE|NA	FALSE|NA	1	1	1	1	1	1	0	0	0	0	0	0	Negative	22.3873	Active
uc007ctq.1	uc007ctq.1	891	Phlda3	NM_013750	chr1	FALSE|NA	FALSE|NA	FALSE|NA	1	1	1	1	1	1	1	1	1	0	0	0	Positive	13.1083	PRCa
uc007cts.1	uc007cts.1	893	Tnni1	NM_021467	chr1	FALSE|NA	FALSE|NA	FALSE|NA	1	0	0	0	0	0	0	1	1	0	0	0	Positive	0.362702	Inactive
uc007ctt.1	uc007ctt.1	894	Lad1	NM_133664	chr1	TRUE	FALSE|NA	FALSE|NA	1	1	1	0	1	1	1	1	1	1	1	1	Positive	1.67899	PRCa
uc007ctw.1	uc007ctw.1,uc007cty.1,uc007ctx.1,uc007cua.1,uc007ctu.1,uc007ctv.1,uc007ctz.1	895	Tnnt2	NM_011619	chr1	FALSE|NA	FALSE|NA	FALSE|NA	1	0	0	1	0	0	0	1	1	0	0	0	Positive	0.195608	Inactive
uc007cub.1	uc007cub.1	896	Pkp1	NM_019645	chr1	TRUE	TRUE	FALSE|NA	1	0	0	0	0	1	1	1	1	1	1	1	Positive	0.00331731	PRCr
uc007cue.1	uc007cue.1	898	Tmem9	NM_025439	chr1	FALSE|NA	FALSE|NA	FALSE|NA	1	1	1	1	1	1	0	0	0	0	0	0	Negative	20.1465	Active
uc007cuf.1	uc007cuf.1,uc007cug.1	899	Cacna1s	NM_001081023	chr1	FALSE|NA	FALSE|NA	FALSE|NA	0	0	0	0	0	0	0	1	1	0	0	0	Positive	0.355418	PRCo
uc007cul.1	uc007cul.1,uc007cum.1	901	Kif21b	NM_001039472	chr1	TRUE	TRUE	FALSE|NA	1	1	0	1	0	1	1	1	1	0	0	0	Positive	1.66755	PRCr
uc007cuo.1	uc007cup.1,uc007cuo.1	903	5730559C18Rik	NM_028872	chr1	FALSE|NA	FALSE|NA	FALSE|NA	1	1	1	1	1	1	1	0	1	0	0	0	Positive	7.36884	Active
uc007cuq.1	uc007cuq.1,uc007cur.1	904	Camsap1l1	NM_001081360	chr1	FALSE|NA	FALSE|NA	FALSE|NA	1	1	1	1	1	1	0	0	1	0	0	0	Negative	3.10978	Active
uc007cut.1	uc007cut.1,uc007cuu.1	906	Ddx59	NM_178052,NM_026500	chr1	FALSE|NA	FALSE|NA	FALSE|NA	1	1	1	1	1	1	0	0	0	0	0	0	Negative	7.57403	Active
uc007cuv.1	uc007cuv.1	907	Kif14	NM_001081258	chr1	FALSE|NA	FALSE|NA	FALSE|NA	1	0	0	1	1	1	0	0	0	0	0	0	Negative	4.69658	Inactive
uc007cuw.1	uc007cux.1,uc007cuw.1	908	Zfp281	NM_177643	chr1	FALSE|NA	FALSE|NA	FALSE|NA	1	1	1	1	1	1	0	0	0	0	0	0	Negative	21.2191	Active
uc007cvb.1	uc007cvb.1,uc007cva.1,uc007cvc.1	911	Nr5a2	NM_030676	chr1	FALSE|NA	FALSE|NA	FALSE|NA	1	1	1	1	1	1	0	0	1	0	0	0	Negative	17.5392	Active
uc007cvh.1	uc007cvh.1,uc007cvg.1,uc007cvf.1,uc007cvi.1,uc007cvj.1,uc007cvk.1	914	Ptprc	NM_011210	chr1	FALSE|NA	FALSE|NA	FALSE|NA	0	0	0	0	0	0	0	0	0	0	0	0	Negative	0	Inactive
uc007cvm.1	uc007cvm.1	916	Atp6v1g3	NM_177397	chr1	FALSE|NA	FALSE|NA	FALSE|NA	0	0	0	0	0	0	0	1	1	0	0	0	Positive	0	PRCo
uc007cvn.1	uc007cvo.1,uc007cvn.1	917	Nek7	NM_021605	chr1	FALSE|NA	FALSE|NA	FALSE|NA	1	1	1	0	1	1	0	0	0	0	0	0	Negative	6.58579	Active
uc007cvu.1	uc007cvu.1,uc007cvr.1,uc007cvt.1,uc007cvs.1	919	Lhx9	NM_010714,NM_001025565,NM_001042577	chr1	TRUE	TRUE	FALSE|NA	1	0	0	0	0	1	1	1	1	1	1	1	Positive	0.0118853	PRCr
uc007cvw.1	uc007cvw.1,uc007cvv.1	920	2310009B15Rik	NM_001081226	chr1	FALSE|NA	FALSE|NA	FALSE|NA	1	1	1	0	1	1	0	0	0	0	0	0	Negative	4.45798	Active
uc007cvy.1	uc007cvz.1,uc007cvy.1	922	Dennd1b	NM_181347,NM_183217	chr1	FALSE|NA	FALSE|NA	FALSE|NA	1	1	1	0	1	1	0	0	0	0	0	0	Negative	1.31745	Active
uc007cwc.1	uc007cwf.1,uc007cwc.1,uc007cwd.1,uc007cwe.1	925	Crb1	NM_133239	chr1	FALSE|NA	FALSE|NA	FALSE|NA	1	0	0	0	0	0	0	0	0	0	0	0	Negative	0.00787507	Inactive
uc007cwg.1	uc007cwg.1	926	Zbtb41	NM_172643	chr1	FALSE|NA	FALSE|NA	FALSE|NA	1	1	1	0	1	1	0	0	0	0	0	0	Negative	2.97767	Active
uc007cwh.1	uc007cwi.1,uc007cwj.1,uc007cwh.1	927	Aspm,Asp	NM_009791	chr1	FALSE|NA	FALSE|NA	FALSE|NA	1	1	1	1	1	1	0	0	0	0	0	0	Negative	10.7302	Active
uc007cwk.1	uc007cwk.1	928	F13b	NM_031164	chr1	FALSE|NA	FALSE|NA	FALSE|NA	0	0	0	0	0	0	0	0	0	0	0	0	Negative	0.0261723	Inactive
uc007cwl.1	uc007cwl.1	929	Cfhr1	NM_015780	chr1	FALSE|NA	FALSE|NA	FALSE|NA	0	0	0	0	0	0	0	0	0	0	0	0	Negative	0	Inactive
uc007cwn.1	uc007cwn.1,uc007cwo.1	931	EG214403	NM_001029977	chr1	FALSE|NA	FALSE|NA	FALSE|NA	0	0	0	0	0	0	0	0	0	0	0	0	Negative	0.00192317	Inactive
uc007cwp.1	uc007cwq.1,uc007cwr.1,uc007cwp.1	932	Cfhrb_4/2,BC026782,Cfh	NM_001025575	chr1	FALSE|NA	FALSE|NA	FALSE|NA	0	0	0	0	0	0	0	0	0	0	0	0	Negative	0.0153304	Inactive
uc007cws.1	uc007cws.1,uc007cwt.1,uc007cwu.1	933	Cfh	NM_009888	chr1	FALSE|NA	FALSE|NA	FALSE|NA	0	0	0	0	0	0	0	0	0	0	0	0	Negative	0.0277218	Inactive
uc007cwv.1	uc007cwv.1,uc007cww.1	934	Kcnt2	NM_001081027	chr1	FALSE|NA	FALSE|NA	FALSE|NA	1	1	1	0	0	1	0	0	0	0	0	0	Negative	0.0434389	Active
uc007cwx.1	uc007cwx.1	935	Cdc73	NM_145991	chr1	FALSE|NA	FALSE|NA	FALSE|NA	1	1	1	0	1	1	0	0	0	0	0	0	Negative	23.6764	Active
uc007cwy.2	uc007cwy.2	936	B3galt2	NM_020025	chr1	FALSE|NA	FALSE|NA	FALSE|NA	0	0	0	0	1	0	0	0	0	0	0	0	Negative	0	Inactive
uc007cxc.1	uc007cxb.1,uc007cxc.1,uc007cwz.1,uc007cxa.1	937	Glrx2	NM_001038592,NM_001038593,NM_023505,NM_001038594	chr1	FALSE|NA	FALSE|NA	FALSE|NA	NA	NA	NA	NA	NA	NA	NA	NA	NA	NA	NA	NA	NA	3.80286	NA
uc007cxd.1	uc007cxd.1	938	Trove2	NM_013835	chr1	FALSE|NA	FALSE|NA	FALSE|NA	NA	NA	NA	NA	NA	NA	NA	NA	NA	NA	NA	NA	NA	4.60593	NA
uc007cxe.1	uc007cxe.1,uc007cxf.1	939	Uchl5	NM_019562	chr1	FALSE|NA	FALSE|NA	FALSE|NA	NA	NA	NA	NA	NA	NA	NA	NA	NA	NA	NA	NA	NA	42.3631	NA
uc007cxg.1	uc007cxg.1	940	Rgs2	NM_009061	chr1	TRUE	FALSE|NA	FALSE|NA	1	1	1	0	0	1	1	1	1	1	1	0	Positive	0.105046	PRCi
uc007cxi.1	uc007cxh.1,uc007cxi.1	941	Rgs13	NM_153171	chr1	FALSE|NA	FALSE|NA	FALSE|NA	0	0	0	0	0	0	0	0	0	0	0	0	Negative	0	Inactive
uc007cxj.1	uc007cxj.1,uc007cxk.1	942	Rgs1	NM_015811	chr1	FALSE|NA	FALSE|NA	FALSE|NA	0	0	0	0	0	0	0	0	0	0	0	0	Negative	0	Inactive
uc007cxl.1	uc007cxl.1	943	Rgs18	NM_022881	chr1	FALSE|NA	FALSE|NA	FALSE|NA	0	0	0	0	0	0	0	0	0	0	0	0	Negative	0	Inactive
uc007cxq.1	uc007cxo.1,uc007cxr.1,uc007cxp.1,uc007cxq.1	945	B830045N13Rik,AK140520	NM_153539	chr1	TRUE	FALSE|NA	TRUE	1	0	0	0	0	1	1	1	1	1	1	1	Positive	0.00931888	PRCr
uc007cxt.1	uc007cxt.1	947	Pla2g4a	NM_008869	chr1	FALSE|NA	FALSE|NA	FALSE|NA	0	0	0	0	0	0	0	0	1	0	1	0	Negative	0.177814	Inactive
uc007cxv.1	uc007cxv.1	949	Ptgs2	NM_011198	chr1	TRUE	FALSE|NA	TRUE	1	0	0	0	0	1	1	1	1	1	1	0	Positive	0.0446666	PRCr
uc007cxw.1	uc007cxw.1,uc007cxx.1	950	Pdc	NM_024458	chr1	FALSE|NA	FALSE|NA	FALSE|NA	0	0	0	0	0	0	0	0	0	0	0	0	Negative	0.00999422	Inactive
uc007cxz.1	uc007cxz.1,uc007cya.1,uc007cxy.1	951	BC003331	NM_001077237,NM_145511	chr1	FALSE|NA	FALSE|NA	FALSE|NA	NA	NA	NA	NA	NA	NA	NA	NA	NA	NA	NA	NA	NA	5.19507	NA
uc007cyb.1	uc007cye.1,uc007cyb.1,uc007cyd.1,uc007cyf.1,uc007cyc.1	952	Tpr	NM_133780	chr1	FALSE|NA	FALSE|NA	FALSE|NA	NA	NA	NA	NA	NA	NA	NA	NA	NA	NA	NA	NA	NA	29.1297	NA
uc007cyj.1	uc007cyj.1,uc007cyl.1	954	Hmcn1	NM_001024720	chr1	FALSE|NA	FALSE|NA	FALSE|NA	1	1	1	0	0	1	0	1	1	0	0	0	Positive	0.0909843	PRCi
uc007cyn.1	uc007cyp.1,uc007cym.1,uc007cyo.1,uc007cyn.1	956	Ivns1abp	NM_001039511,NM_054102,NM_001039512	chr1	FALSE|NA	FALSE|NA	FALSE|NA	1	1	1	1	1	1	1	0	1	0	0	0	Positive	74.8512	Active
uc007cyq.1	uc007cyq.1	957	1200016B10Rik	NM_025819	chr1	FALSE|NA	FALSE|NA	FALSE|NA	NA	NA	NA	NA	NA	NA	NA	NA	NA	NA	NA	NA	NA	6.67689	NA
uc007cyv.1	uc007cyw.1,uc007cyr.1,uc007cyv.1,uc007cys.1,uc007cyu.1,uc007cyt.1	958	1190005F20Rik	NM_026876	chr1	FALSE|NA	FALSE|NA	FALSE|NA	NA	NA	NA	NA	NA	NA	NA	NA	NA	NA	NA	NA	NA	6.84209	NA
uc007cyx.1	uc007cyx.1,uc007cyy.1	959	Rnf2	NM_011277	chr1	FALSE|NA	FALSE|NA	FALSE|NA	1	1	1	0	1	1	0	0	1	0	0	0	Negative	26.1736	Active
uc007cyz.1	uc007cza.1,uc007cyz.1	960	Niban	NM_022018	chr1	FALSE|NA	FALSE|NA	FALSE|NA	1	1	1	0	0	1	1	1	1	0	0	0	Positive	3.15425	PRCi
uc007czc.1	uc007czc.1,uc007czb.1	961	EDEM3,Edem3	NM_001039644	chr1	FALSE|NA	FALSE|NA	FALSE|NA	1	1	1	0	1	1	0	0	0	0	0	0	Negative	9.7112	Active
uc007cze.1	uc007czd.1,uc007cze.1	962	1700025G04Rik	NM_197990	chr1	TRUE	FALSE|NA	FALSE|NA	1	1	1	0	0	1	0	1	1	1	0	0	Positive	2.7	PRCi
uc007czf.1	uc007czf.1	963	5730449L18Rik	NM_025677	chr1	FALSE|NA	FALSE|NA	FALSE|NA	1	1	1	0	1	1	0	0	0	0	0	0	Negative	12.5726	Active
uc007czg.1	uc007czg.1	964	Glt25d2	NM_177756	chr1	TRUE	TRUE	FALSE|NA	1	0	0	1	0	1	1	1	1	1	1	0	Positive	0.0246734	PRCr
uc007czh.1	uc007czh.1	965	Rgl1	NM_016846	chr1	TRUE	FALSE|NA	FALSE|NA	0	0	0	0	0	1	1	1	1	1	1	1	Positive	0.508067	PRCo
uc007czi.1	uc007czi.1	966	Apobec4	NM_001081197	chr1	FALSE|NA	FALSE|NA	FALSE|NA	0	0	0	0	0	0	0	1	1	0	0	0	Positive	0	PRCo
uc007czj.1	uc007czk.1,uc007czj.1	967	Arpc5	NM_026369	chr1	FALSE|NA	FALSE|NA	FALSE|NA	1	1	1	0	1	1	0	1	1	0	0	0	Positive	19.9947	PRCa
uc007czm.1	uc007czm.1	969	Ncf2	NM_010877	chr1	FALSE|NA	FALSE|NA	FALSE|NA	NA	NA	NA	NA	NA	NA	NA	NA	NA	NA	NA	NA	NA	1.26797	NA
uc007czo.1	uc007czn.1,uc007czp.1,uc007czo.1	970	Smg7	NM_001005507	chr1	FALSE|NA	FALSE|NA	FALSE|NA	NA	NA	NA	NA	NA	NA	NA	NA	NA	NA	NA	NA	NA	32.9462	NA
uc007czq.1	uc007czq.1	971	Nmnat2	NM_175460	chr1	TRUE	TRUE	FALSE|NA	1	1	0	1	1	1	1	1	1	1	1	1	Positive	6.71039	PRCr
uc007czr.1	uc007czs.1,uc007czr.1	972	Lamc2,AF106279	NM_008485	chr1	FALSE|NA	FALSE|NA	FALSE|NA	1	1	1	0	0	1	1	1	1	1	0	0	Positive	1.76873	PRCi
uc007czu.1	uc007czu.1	974	Lamc1	NM_010683	chr1	FALSE|NA	FALSE|NA	FALSE|NA	1	1	1	1	1	1	0	0	0	0	0	0	Negative	69.3634	Active
uc007czx.1	uc007czx.1	976	1700012A16Rik	NM_001033162	chr1	TRUE	TRUE	FALSE|NA	1	1	1	1	1	1	1	1	1	1	0	1	Positive	0.350067	PRCa
uc007czy.1	uc007czy.1,uc007dab.1,uc007daa.1,uc007czz.1	977	Dhx9	NM_007842	chr1	FALSE|NA	FALSE|NA	FALSE|NA	1	1	1	1	1	1	0	0	0	0	0	0	Negative	58.3644	Active
uc007dac.1	uc007dac.1	978	Npl	NM_028749	chr1	FALSE|NA	FALSE|NA	FALSE|NA	1	1	1	0	1	1	0	0	1	0	0	0	Negative	11.2432	Active
uc007dad.1	uc007dad.1	979	Rgs8	NM_026380	chr1	TRUE	FALSE|NA	TRUE	1	0	0	1	0	1	1	1	1	1	0	1	Positive	0.00637984	PRCr
uc007dae.1	uc007dae.1	980	Rgs16	NM_011267	chr1	TRUE	FALSE|NA	TRUE	1	1	1	0	1	1	1	1	1	1	0	0	Positive	1.04637	PRCa
uc007daf.1	uc007dag.1,uc007daj.1,uc007dah.1,uc007daf.1,uc007dai.1	981	Rnasel	NM_011882	chr1	FALSE|NA	FALSE|NA	FALSE|NA	1	1	1	0	0	1	1	0	1	0	0	0	Positive	0.0683004	PRCi
uc007dam.1	uc007dam.1,uc007dan.1	983	5830403L16Rik,AK044033	NM_178243	chr1	FALSE|NA	FALSE|NA	FALSE|NA	0	0	0	0	0	0	0	1	1	0	0	0	Positive	0	PRCo
uc007dao.1	uc007dao.1	984	EG433365	NM_001008426	chr1	FALSE|NA	FALSE|NA	FALSE|NA	0	0	0	0	0	0	0	0	1	0	0	0	Negative	0	Inactive
uc007dap.1	uc007dap.1	985	Teddm1	NM_178244	chr1	FALSE|NA	FALSE|NA	FALSE|NA	0	0	0	0	1	0	0	1	1	0	0	0	Positive	0.0389672	Inactive
uc007daq.1	uc007daq.1	986	Glul	NM_008131	chr1	FALSE|NA	FALSE|NA	FALSE|NA	1	1	1	1	1	1	0	0	0	1	0	0	Negative	142.655	Active
uc007dav.1	uc007dav.1	990	Cacna1e	NM_009782	chr1	FALSE|NA	FALSE|NA	FALSE|NA	1	0	0	0	0	1	1	1	1	1	1	1	Positive	0.0126374	PRCr
uc007dax.1	uc007dax.1	992	Ier5	NM_010500	chr1	TRUE	TRUE	FALSE|NA	1	1	1	1	0	1	1	1	1	1	1	1	Positive	2.22768	PRCi
uc007day.1	uc007daz.1,uc007day.1,uc007dba.1	993	Mr1	NM_008209	chr1	FALSE|NA	FALSE|NA	FALSE|NA	0	0	0	0	0	0	0	0	1	0	0	0	Negative	0.0245972	Inactive
uc007dbb.1	uc007dbb.1,uc007dbc.1,uc007dbd.1	994	Stx6	NM_021433	chr1	FALSE|NA	FALSE|NA	FALSE|NA	1	1	1	0	1	1	0	0	0	0	0	0	Negative	14.7321	Active
uc007dbf.1	uc007dbg.1,uc007dbh.1,uc007dbf.1	996	Xpr1	NM_011273	chr1	FALSE|NA	FALSE|NA	FALSE|NA	1	1	1	1	1	1	0	0	0	0	0	0	Negative	2.84978	Active
uc007dbj.1	uc007dbj.1,uc007dbk.1,uc007dbl.1	998	Acbd6	NM_028250	chr1	FALSE|NA	FALSE|NA	FALSE|NA	1	1	1	1	1	1	1	0	0	0	0	0	Positive	19.4647	Active
uc007dbn.1	uc007dbm.1,uc007dbn.1	999	Lhx4	NM_010712	chr1	FALSE|NA	FALSE|NA	FALSE|NA	1	0	0	0	0	1	1	1	1	1	1	1	Positive	0.00677435	PRCr
uc007dbp.1	uc007dbo.1,uc007dbp.1,uc007dbq.1	1000	Qsox1,Qscn6	NM_023268,NM_001024945	chr1	FALSE|NA	FALSE|NA	FALSE|NA	1	1	1	0	0	1	1	1	1	1	0	0	Positive	2.40541	PRCi
uc007dbu.1	uc007dbw.1,uc007dbu.1,uc007dbv.1	1003	Lap1B,Tor1aip1	NM_144791	chr1	FALSE|NA	FALSE|NA	FALSE|NA	NA	NA	NA	NA	NA	NA	NA	NA	NA	NA	NA	NA	NA	1.85605	NA
uc007dbx.1	uc007dcd.1,uc007dbx.1,uc007dcc.1	1004	Tor1aip2	NM_172843	chr1	FALSE|NA	FALSE|NA	FALSE|NA	NA	NA	NA	NA	NA	NA	NA	NA	NA	NA	NA	NA	NA	12.3802	NA
uc007dby.1	uc007dbz.1,uc007dca.1,uc007dcb.1,uc007dby.1	1005	Ifrg15	NM_022329	chr1	FALSE|NA	FALSE|NA	FALSE|NA	NA	NA	NA	NA	NA	NA	NA	NA	NA	NA	NA	NA	NA	25.2566	NA
uc007dce.1	uc007dce.1	1006	A230106N23Rik	NM_177838	chr1	TRUE	TRUE	FALSE|NA	1	0	0	1	0	1	1	1	1	1	1	1	Positive	0.0254361	PRCr
uc007dch.1	uc007dch.1	1008	Nphs2	NM_130456	chr1	TRUE	TRUE	FALSE|NA	1	0	0	0	0	1	0	1	1	1	1	0	Positive	0.011914	Inactive
uc007dci.1	uc007dci.1	1009	9430070O13Rik	NM_001033180	chr1	FALSE|NA	FALSE|NA	FALSE|NA	0	0	0	0	0	0	0	0	0	0	0	0	Negative	0.0114604	Inactive
uc007dcj.1	uc007dck.1,uc007dcj.1	1010	Soat1	NM_009230	chr1	FALSE|NA	FALSE|NA	FALSE|NA	1	1	1	0	1	1	0	0	0	0	0	0	Negative	5.52269	Active
uc007dcl.1	uc007dcl.1	1011	Abl2	NM_009595	chr1	FALSE|NA	FALSE|NA	FALSE|NA	1	1	1	1	1	1	1	0	0	0	0	0	Positive	11.0509	Active
uc007dcm.1	uc007dcn.1,uc007dcm.1,uc007dco.1	1012	Tor3a	NM_023141	chr1	FALSE|NA	FALSE|NA	FALSE|NA	1	1	1	1	1	1	0	1	1	0	0	0	Positive	11.9791	PRCa
uc007dcp.1	uc007dcq.1,uc007dcp.1,uc007dcr.1	1013	C530043G21Rik	NM_145413	chr1	FALSE|NA	FALSE|NA	FALSE|NA	1	1	1	1	1	1	0	0	0	0	0	0	Negative	9.26006	Active
uc007dcu.1	uc007dcw.1,uc007dcy.1,uc007dct.1,uc007dcx.1,uc007dcu.1,uc007ddb.1,uc007dda.1,uc007dcv.1,uc007dcz.1	1015	Ralgps2	NM_023884	chr1	FALSE|NA	FALSE|NA	FALSE|NA	1	1	1	0	1	1	0	0	0	0	0	0	Negative	6.50844	Active
uc007ddd.1	uc007ddd.1,uc007ddc.1	1016	Angptl1	NM_028333	chr1	FALSE|NA	FALSE|NA	FALSE|NA	0	0	0	0	1	0	0	0	0	0	0	0	Negative	0	Inactive
uc007ddf.1	uc007ddf.1,uc007dde.1	1017	1700057K13Rik	NM_028540	chr1	FALSE|NA	FALSE|NA	FALSE|NA	0	0	0	0	0	0	0	0	0	0	0	0	Negative	0.0274897	Inactive
uc007ddg.1	uc007ddh.1,uc007ddg.1	1018	Rasal2	NM_177644	chr1	FALSE|NA	FALSE|NA	FALSE|NA	1	1	1	1	1	1	0	0	1	0	0	0	Negative	3.82018	Active
uc007ddj.1	uc007ddk.1,uc007ddj.1	1020	BC026585	NM_001033284	chr1	FALSE|NA	FALSE|NA	FALSE|NA	1	1	1	0	0	1	0	0	0	0	0	0	Negative	4.18451	Active
uc007ddn.1	uc007ddl.1,uc007ddn.1,uc007ddm.1,uc007ddo.1	1021	Sec16b	NM_033354	chr1	FALSE|NA	FALSE|NA	FALSE|NA	1	0	0	0	0	0	0	0	0	0	0	0	Negative	0.0254143	Inactive
uc007ddq.1	uc007ddq.1,uc007ddp.1	1022	mKIAA1747,6430517E21Rik	NM_207583	chr1	TRUE	FALSE|NA	TRUE	1	1	0	1	0	1	1	1	1	1	1	0	Positive	0.127429	PRCr
uc007ddt.1	uc007ddt.1,uc007dds.1,uc007ddu.1,uc007ddr.1	1023	Astn1	NM_007495	chr1	TRUE	FALSE|NA	TRUE	1	0	0	0	0	1	1	1	1	1	0	0	Positive	0.0155408	PRCr
uc007ddv.1	uc007ddv.1,uc007ddw.1	1024	Pappa2	NM_001085376	chr1	FALSE|NA	FALSE|NA	FALSE|NA	1	0	0	0	0	0	0	1	1	0	0	0	Positive	0.00287545	Inactive
uc007ddz.1	uc007ddz.1	1027	Rfwd2	NM_011931	chr1	FALSE|NA	FALSE|NA	FALSE|NA	1	1	1	0	1	1	0	0	1	0	0	0	Negative	6.20852	Active
uc007dea.1	uc007dea.1	1028	Tnr	NM_022312	chr1	FALSE|NA	FALSE|NA	FALSE|NA	0	0	0	0	0	0	0	0	1	0	0	0	Negative	0.00249452	Inactive
uc007dee.1	uc007dee.1	1031	Tnn	NM_177839	chr1	FALSE|NA	FALSE|NA	FALSE|NA	0	0	0	0	0	0	0	1	1	0	0	0	Positive	0.0106869	PRCo
uc007def.1	uc007def.1	1032	Mrps14	NM_025474	chr1	FALSE|NA	FALSE|NA	FALSE|NA	NA	NA	NA	NA	NA	NA	NA	NA	NA	NA	NA	NA	NA	23.2185	NA
uc007deg.1	uc007deg.1	1033	Cacybp	NM_009786	chr1	FALSE|NA	FALSE|NA	FALSE|NA	NA	NA	NA	NA	NA	NA	NA	NA	NA	NA	NA	NA	NA	114.817	NA
uc007dej.1	uc007dek.1,uc007dei.1,uc007dej.1,uc007deh.1	1034	mKIAA0471,Rabgap1l	NM_001038621,NM_013862	chr1	FALSE|NA	FALSE|NA	FALSE|NA	1	1	1	0	0	1	0	1	1	0	0	0	Positive	1.54061	PRCi
uc007del.1	uc007del.1	1035	Rc3h1	NM_001024952	chr1	FALSE|NA	FALSE|NA	FALSE|NA	1	1	1	0	1	1	0	0	0	0	0	0	Negative	8.35474	Active
uc007dem.1	uc007den.1,uc007dem.1	1036	Serpinc1	NM_080844	chr1	FALSE|NA	FALSE|NA	FALSE|NA	1	0	0	0	1	0	0	0	0	0	0	0	Negative	0.110777	Inactive
uc007deo.1	uc007des.1,uc007deq.1,uc007deo.1,uc007der.1,uc007dep.1	1037	Zbtb37	NM_173424	chr1	FALSE|NA	FALSE|NA	FALSE|NA	1	1	1	0	1	1	0	0	0	0	0	0	Negative	1.2451	Active
uc007dey.1	uc007dey.1,uc007dez.1	1039	Dars2	NM_172644	chr1	FALSE|NA	FALSE|NA	FALSE|NA	NA	NA	NA	NA	NA	NA	NA	NA	NA	NA	NA	NA	NA	11.7087	NA
uc007dfe.1	uc007dfc.1,uc007dfd.1,uc007dfa.1,uc007dfb.1,uc007dfe.1	1040	Cenpl	NM_027429	chr1	FALSE|NA	FALSE|NA	FALSE|NA	NA	NA	NA	NA	NA	NA	NA	NA	NA	NA	NA	NA	NA	4.59707	NA
uc007dff.1	uc007dff.1,uc007dfi.1,uc007dfg.1,uc007dfh.1	1041	Klhl20	NM_001039482	chr1	FALSE|NA	FALSE|NA	FALSE|NA	1	1	1	1	1	1	0	0	0	0	0	0	Negative	3.98445	Active
uc007dfl.1	uc007dfl.1,uc007dfm.1	1044	Prdx6,AOP2	NM_007453	chr1	FALSE|NA	FALSE|NA	FALSE|NA	1	1	1	1	1	1	1	1	1	0	0	0	Positive	95.9698	PRCa
uc007dfn.1	uc007dfn.1	1045	Tnfsf4	NM_009452	chr1	FALSE|NA	FALSE|NA	FALSE|NA	0	0	0	0	0	0	0	0	1	0	0	0	Negative	0	Inactive
uc007dfo.1	uc007dfo.1	1046	Tnfsf18	NM_183391	chr1	FALSE|NA	FALSE|NA	FALSE|NA	0	0	0	0	0	0	0	0	0	0	0	0	Negative	0	Inactive
uc007dfr.1	uc007dfs.1,uc007dfr.1	1048	Fasl	NM_010177	chr1	FALSE|NA	FALSE|NA	FALSE|NA	0	0	0	0	0	0	1	1	1	0	0	0	Positive	0.0254886	PRCo
uc007dfy.1	uc007dfy.1,uc007dfx.1	1052	Pigc	NM_026078,NM_001039045	chr1	FALSE|NA	FALSE|NA	FALSE|NA	1	1	1	0	1	1	0	0	0	0	0	0	Negative	1.86194	Active
uc007dga.1	uc007dgb.1,uc007dgg.1,uc007dfz.1,uc007dge.1,uc007dga.1,uc007dgd.1	1053	Dnm3	NM_001038619	chr1	TRUE	FALSE|NA	FALSE|NA	1	0	0	0	0	1	1	1	1	1	0	0	Positive	0.00656623	PRCr
uc007dgh.1	uc007dgh.1,uc007dgj.1,uc007dgi.1	1056	Kiaa0859,5630401D24Rik	NM_144877	chr1	FALSE|NA	FALSE|NA	FALSE|NA	1	1	1	0	1	1	1	0	1	0	0	0	Positive	9.43189	Active
uc007dgk.1	uc007dgl.1,uc007dgk.1	1057	Vamp4	NM_016796	chr1	FALSE|NA	FALSE|NA	FALSE|NA	1	1	1	0	1	1	0	0	0	0	0	0	Negative	3.12325	Active
uc007dgm.1	uc007dgm.1	1058	Myoc	NM_010865	chr1	FALSE|NA	FALSE|NA	FALSE|NA	0	0	0	0	0	0	0	0	1	0	0	0	Negative	0	Inactive
uc007dgs.1	uc007dgp.1,uc007dgu.1,uc007dgq.1,uc007dgt.1,uc007dgo.1,uc007dgr.1,uc007dgs.1	1060	Bat2d	NM_001081290	chr1	FALSE|NA	FALSE|NA	FALSE|NA	1	1	1	1	1	1	0	0	0	0	0	0	Negative	33.7112	Active
uc007dgv.1	uc007dgw.1,uc007dgv.1	1061	Fmo4	NM_144878	chr1	FALSE|NA	FALSE|NA	FALSE|NA	0	0	0	0	0	0	0	0	0	0	0	0	Negative	0	Inactive
uc007dgy.1	uc007dgx.1,uc007dgy.1	1062	Fmo1	NM_010231	chr1	FALSE|NA	FALSE|NA	FALSE|NA	0	0	0	0	0	0	0	0	0	0	0	0	Negative	0.0459526	Inactive
uc007dhb.1	uc007dhb.1,uc007dgz.1,uc007dha.1,uc007dhc.1	1063	Fmo2	NM_018881	chr1	FALSE|NA	FALSE|NA	FALSE|NA	0	0	0	0	0	0	0	0	0	0	0	0	Negative	0.0036999	Inactive
uc007dhf.1	uc007dhe.1,uc007dhf.1	1065	Fmo3	NM_008030	chr1	FALSE|NA	FALSE|NA	FALSE|NA	0	0	0	1	0	0	0	0	0	0	0	0	Negative	0	Inactive
uc007dhk.1	uc007dhh.1,uc007dhj.1,uc007dhi.1,uc007dhk.1	1067	Prrx1,AK038736	NM_175686,NM_011127,NM_001025570	chr1	TRUE	TRUE	FALSE|NA	1	0	0	0	0	0	1	1	1	1	1	1	Positive	0	PRCr
uc007dhl.1	uc007dhm.1,uc007dhl.1,uc007dhn.1	1068	Scyl1bp1	NM_178883	chr1	FALSE|NA	FALSE|NA	FALSE|NA	1	1	1	1	1	1	0	0	0	0	0	0	Negative	5.10637	Active
uc007dho.1	uc007dhp.1,uc007dho.1	1069	Kifap3	NM_010629	chr1	FALSE|NA	FALSE|NA	FALSE|NA	1	1	1	0	1	1	0	0	0	0	0	0	Negative	12.2765	Active
uc007dht.1	uc007dhr.1,uc007dht.1,uc007dhq.1	1070	Scyl3	NM_028776	chr1	FALSE|NA	FALSE|NA	FALSE|NA	NA	NA	NA	NA	NA	NA	NA	NA	NA	NA	NA	NA	NA	5.40256	NA
uc007dhu.1	uc007dhu.1,uc007dhs.1	1071	BC055324	NM_201364	chr1	FALSE|NA	FALSE|NA	FALSE|NA	NA	NA	NA	NA	NA	NA	NA	NA	NA	NA	NA	NA	NA	25.5199	NA
uc007dhw.1	uc007dhw.1,uc007dhv.1	1072	2810422O20Rik	NM_027279	chr1	FALSE|NA	FALSE|NA	FALSE|NA	NA	NA	NA	NA	NA	NA	NA	NA	NA	NA	NA	NA	NA	6.06127	NA
uc007dhx.1	uc007dhx.1	1073	Sele	NM_011345	chr1	FALSE|NA	FALSE|NA	FALSE|NA	0	0	0	0	0	0	0	0	1	0	0	0	Negative	0	Inactive
uc007dhy.1	uc007dhy.1	1074	Sell	NM_011346	chr1	FALSE|NA	FALSE|NA	FALSE|NA	0	0	0	0	0	0	0	0	0	0	0	0	Negative	0.00566446	Inactive
uc007dhz.1	uc007dhz.1,uc007dia.1	1075	Selp	NM_011347	chr1	FALSE|NA	FALSE|NA	FALSE|NA	0	0	0	1	0	0	0	1	1	0	0	0	Positive	0.00391092	Inactive
uc007dic.1	uc007dic.1	1077	F5	NM_007976	chr1	FALSE|NA	FALSE|NA	FALSE|NA	0	0	0	1	0	1	0	1	0	0	0	0	Positive	0.116662	Inactive
uc007did.1	uc007die.1,uc007did.1	1078	Slc19a2	NM_054087	chr1	FALSE|NA	FALSE|NA	FALSE|NA	1	1	1	1	1	1	0	0	1	0	0	0	Negative	10.4105	Active
uc007dif.1	uc007dif.1	1079	4930455F23Rik	NM_029115	chr1	FALSE|NA	FALSE|NA	FALSE|NA	1	1	1	0	1	1	0	0	0	0	0	0	Negative	2.32043	Active
uc007dig.1	uc007dig.1,uc007dih.1,uc007dii.1	1080	Blzf1	NM_025505	chr1	FALSE|NA	FALSE|NA	FALSE|NA	NA	NA	NA	NA	NA	NA	NA	NA	NA	NA	NA	NA	NA	7.11453	NA
uc007din.1	uc007dim.1,uc007dil.1,uc007dij.1,uc007dio.1,uc007dik.1,uc007din.1	1081	Nm23-M7,Nme7	NM_178071,NM_138314	chr1	FALSE|NA	FALSE|NA	FALSE|NA	NA	NA	NA	NA	NA	NA	NA	NA	NA	NA	NA	NA	NA	19.3899	NA
uc007dip.1	uc007dip.1	1082	Atp1b1	NM_009721	chr1	FALSE|NA	FALSE|NA	FALSE|NA	NA	NA	NA	NA	NA	NA	NA	NA	NA	NA	NA	NA	NA	50.4187	NA
uc007diq.1	uc007diq.1	1083	Dpt	NM_019759	chr1	FALSE|NA	FALSE|NA	FALSE|NA	0	0	0	0	0	0	0	0	1	0	0	0	Negative	0	Inactive
uc007dis.1	uc007dis.1	1085	Xcl1	NM_008510	chr1	FALSE|NA	FALSE|NA	FALSE|NA	0	0	0	0	0	0	0	0	0	0	0	0	Negative	0	Inactive
uc007diw.1	uc007diw.1	1088	Tbx19	NM_032005	chr1	FALSE|NA	FALSE|NA	FALSE|NA	0	0	0	0	0	0	0	0	1	0	0	0	Negative	0.00463669	Inactive
uc007dix.1	uc007dix.1,uc007diy.1	1089	Sft2d2	NM_145512	chr1	FALSE|NA	FALSE|NA	FALSE|NA	1	1	1	0	0	1	0	0	0	0	0	0	Negative	6.20302	Active
uc007diz.1	uc007diz.1	1090	Tiprl	NM_145513	chr1	FALSE|NA	FALSE|NA	FALSE|NA	1	1	1	1	1	1	0	0	0	0	0	0	Negative	7.70864	Active
uc007dja.1	uc007dja.1	1091	Gpr161	NM_001081126	chr1	FALSE|NA	FALSE|NA	FALSE|NA	0	0	0	1	0	0	0	0	0	0	0	0	Negative	1.47377	Inactive
uc007djd.1	uc007djc.1,uc007djd.1	1093	AK008044,Brp44	NM_027430	chr1	FALSE|NA	FALSE|NA	FALSE|NA	1	1	1	0	0	1	0	0	0	0	0	0	Negative	7.60894	Active
uc007djf.1	uc007dje.1,uc007djf.1	1094	Sacy	NM_173029	chr1	FALSE|NA	FALSE|NA	FALSE|NA	0	0	0	1	0	0	0	0	0	0	0	0	Negative	0.0710858	Inactive
uc007djh.1	uc007djg.1,uc007djh.1,uc007dji.1	1095	Mpzl1	NM_001001880,NM_001083897	chr1	FALSE|NA	FALSE|NA	FALSE|NA	1	1	1	1	1	1	0	0	0	0	0	0	Negative	34.2363	Active
uc007djj.1	uc007djj.1,uc007djk.1,uc007djl.1	1096	AK020768,Rcsd1	NM_001038846,NM_178593	chr1	TRUE	TRUE	FALSE|NA	1	0	0	1	1	1	1	1	1	1	1	1	Positive	7.06363	PRCr
uc007djm.1	uc007djm.1	1097	Creg1	NM_011804	chr1	TRUE	FALSE|NA	TRUE	1	1	1	1	1	1	1	1	1	1	0	0	Positive	6.94685	PRCa
uc007djq.1	uc007djn.1,uc007djr.1,uc007djs.1,uc007djo.1,uc007djp.1,uc007djq.1	1098	Cd247,CD3 [zeta]/[eta]	NM_031162	chr1	FALSE|NA	FALSE|NA	FALSE|NA	0	0	0	0	1	1	1	1	1	1	0	0	Positive	7.31992	Inactive
uc007djz.1	uc007djw.1,uc007djx.1,uc007dkf.1,uc007djy.1,uc007dkc.1,uc007djv.1,uc007dkg.1,uc007dkb.1,uc007djz.1,uc007dkd.1,uc007dju.1,uc007dka.1,uc007dke.1,uc007djt.1	1099	Oct-1,Pou2f1	NM_198934,NM_011137,NM_198933,NM_198932	chr1	FALSE|NA	FALSE|NA	FALSE|NA	1	1	1	0	1	1	0	0	0	0	0	0	Negative	6.28598	Active
uc007dkh.1	uc007dki.1,uc007dkh.1	1100	Dusp27	NM_001033344	chr1	FALSE|NA	FALSE|NA	FALSE|NA	1	1	1	1	1	1	0	0	0	0	0	0	Negative	11.5599	Active
uc007dkj.1	uc007dkj.1	1101	Gpa33	NM_021610	chr1	FALSE|NA	FALSE|NA	FALSE|NA	1	1	1	1	1	1	0	0	0	0	0	0	Negative	42.7828	Active
uc007dkk.1	uc007dkk.1	1102	Mael	NM_175296	chr1	FALSE|NA	FALSE|NA	FALSE|NA	0	0	0	0	0	1	1	1	1	0	0	0	Positive	8.47873	PRCo
uc007dkm.1	uc007dkl.1,uc007dkm.1	1103	Tada1l	NM_030245	chr1	TRUE	FALSE|NA	FALSE|NA	1	1	1	0	1	1	1	1	1	1	1	1	Positive	4.08769	PRCa
uc007dkp.1	uc007dkn.1,uc007dkp.1,uc007dko.1	1104	mKIAA1513,Pogk	NM_175170	chr1	TRUE	FALSE|NA	TRUE	1	1	0	0	0	1	1	1	1	1	0	0	Positive	0.256152	PRCr
uc007dkq.1	uc007dkq.1	1105	Fmo9	NM_172844	chr1	FALSE|NA	FALSE|NA	FALSE|NA	0	0	0	0	0	0	0	0	0	0	0	0	Negative	0	Inactive
uc007dks.1	uc007dkt.1,uc007dks.1	1107	C030014K22Rik	NM_175461	chr1	TRUE	FALSE|NA	FALSE|NA	1	1	1	0	0	1	1	1	1	1	1	0	Positive	0.14864	PRCi
uc007dku.1	uc007dku.1	1108	Uck2	NM_030724	chr1	FALSE|NA	FALSE|NA	FALSE|NA	1	1	1	1	1	1	0	0	1	0	0	0	Negative	82.2367	Active
uc007dkv.1	uc007dkv.1	1109	Tmco1	NM_001039483	chr1	FALSE|NA	FALSE|NA	FALSE|NA	1	1	1	0	1	1	0	0	0	0	0	0	Negative	7.25288	Active
uc007dkx.1	uc007dkx.1	1111	Aldh9a1	NM_019993	chr1	FALSE|NA	FALSE|NA	FALSE|NA	1	1	1	1	1	1	0	0	0	0	0	0	Negative	52.0509	Active
uc007dky.1	uc007dky.1	1112	Mgst3	NM_025569	chr1	FALSE|NA	FALSE|NA	FALSE|NA	1	1	1	0	1	1	0	0	0	0	0	0	Negative	14.821	Active
uc007dkz.1	uc007dkz.1	1113	Lrrc52	NM_001013382	chr1	FALSE|NA	FALSE|NA	FALSE|NA	1	0	0	1	0	0	0	1	1	0	0	0	Positive	0	Inactive
uc007dla.1	uc007dla.1,uc007dlb.1	1114	Rxrg	NM_009107	chr1	TRUE	FALSE|NA	TRUE	1	0	0	1	0	1	1	1	1	1	1	0	Positive	0.181327	PRCr
uc007dlc.1	uc007dlc.1	1115	Lmx1a	NM_033652	chr1	TRUE	TRUE	FALSE|NA	1	0	0	0	0	1	1	1	1	1	1	1	Positive	0.236652	PRCr
uc007dld.1	uc007dld.1,uc007dli.1,uc007dlf.1,uc007dle.1,uc007dlg.1	1116	PBX1a,Pbx1	NM_183355,NM_008783	chr1	FALSE|NA	FALSE|NA	FALSE|NA	0	1	1	0	0	1	0	0	0	0	0	0	Negative	1.12017	Active
uc007dlj.1	uc007dll.1,uc007dlk.1,uc007dlj.1	1118	Nuf2	NM_023284	chr1	FALSE|NA	FALSE|NA	FALSE|NA	1	1	1	0	1	1	0	0	0	0	0	0	Negative	14.4622	Active
uc007dlm.1	uc007dlm.1	1119	Rgs5	NM_009063	chr1	FALSE|NA	FALSE|NA	FALSE|NA	0	0	0	0	0	0	0	1	1	0	0	0	Positive	0.0136461	PRCo
uc007dln.1	uc007dln.1	1120	Rgs4	NM_009062	chr1	FALSE|NA	FALSE|NA	FALSE|NA	1	0	0	0	0	0	0	0	1	0	0	0	Negative	0.00419683	Inactive
uc007dlo.1	uc007dlo.1	1121	1700084C01Rik	NM_001033185	chr1	FALSE|NA	FALSE|NA	FALSE|NA	0	0	0	0	0	0	1	0	1	0	0	0	Positive	0.145714	Inactive
uc007dlp.1	uc007dlq.1,uc007dlp.1	1122	Hsd17b7	NM_010476	chr1	FALSE|NA	FALSE|NA	FALSE|NA	1	1	1	1	0	1	0	0	0	0	0	0	Negative	2.55277	Active
uc007dlu.1	uc007dlv.1,uc007dlu.1	1125	Ddr2	NM_022563	chr1	FALSE|NA	FALSE|NA	FALSE|NA	1	0	0	0	0	0	1	1	1	0	0	0	Positive	2.08184	PRCr
uc007dlz.1	uc007dly.1,uc007dlx.1,uc007dlz.1,uc007dlw.1	1126	Uap1	NM_133806	chr1	FALSE|NA	FALSE|NA	FALSE|NA	1	1	1	0	0	1	0	0	0	0	0	0	Negative	13.4146	Active
uc007dma.1	uc007dma.1	1127	Uhmk1	NM_010633	chr1	FALSE|NA	FALSE|NA	FALSE|NA	1	1	1	0	1	1	0	0	0	0	0	0	Negative	7.00676	Active
uc007dmb.1	uc007dmb.1	1128	Sh2d1b2	NM_001033499	chr1	FALSE|NA	FALSE|NA	FALSE|NA	0	0	0	0	1	0	0	0	1	0	0	0	Negative	0	Inactive
uc007dmc.1	uc007dmc.1	1129	Sh2d1b1	NM_012009	chr1	FALSE|NA	FALSE|NA	FALSE|NA	0	0	0	0	0	0	0	0	0	0	0	0	Negative	0	Inactive
uc007dmd.1	uc007dmd.1	1130	1700015E13Rik	NM_001039593	chr1	FALSE|NA	FALSE|NA	FALSE|NA	0	0	0	0	0	0	0	0	1	0	0	0	Negative	0	Inactive
uc007dmf.1	uc007dmf.1,uc007dmg.1,uc007dme.1,uc007dmh.1	1131	Nos1ap	NM_027528	chr1	FALSE|NA	FALSE|NA	FALSE|NA	0	0	0	0	0	0	0	0	0	0	0	0	Negative	0.0816732	Inactive
uc007dmi.1	uc007dmi.1	1132	Olfml2b	NM_177068	chr1	TRUE	FALSE|NA	TRUE	1	0	0	0	0	1	0	1	1	1	0	0	Positive	0.154617	Inactive
uc007dmj.1	uc007dmj.1	1133	Atf6	NM_001081304	chr1	FALSE|NA	FALSE|NA	FALSE|NA	1	1	1	1	1	1	0	0	0	0	0	0	Negative	6.29299	Active
uc007dml.1	uc007dmk.1,uc007dmn.1,uc007dml.1,uc007dmo.1,uc007dmm.1	1134	Dusp12	NM_023173	chr1	FALSE|NA	FALSE|NA	FALSE|NA	1	1	1	1	1	1	0	0	0	0	0	0	Negative	22.8621	Active
uc007dmp.1	uc007dmp.1	1135	Fcrlb	NM_001029984	chr1	FALSE|NA	FALSE|NA	FALSE|NA	0	0	0	1	0	0	0	1	1	0	0	0	Positive	0.105741	Inactive
uc007dmq.1	uc007dmq.1,uc007dmr.1	1136	Fcrla	NM_145141	chr1	FALSE|NA	FALSE|NA	FALSE|NA	0	0	0	0	0	0	0	0	1	0	0	0	Negative	0.00935065	Inactive
uc007dmv.1	uc007dms.1,uc007dmv.1,uc007dmt.1,uc007dmu.1	1137	Fcgr2b	NM_001077189,NM_010187	chr1	FALSE|NA	FALSE|NA	FALSE|NA	0	0	0	1	1	0	0	0	1	0	0	0	Negative	1.36942	Inactive
uc007dmw.1	uc007dmw.1	1138	Fcgr4	NM_144559	chr1	FALSE|NA	FALSE|NA	FALSE|NA	0	0	0	0	0	0	0	0	1	0	0	0	Negative	0	Inactive
uc007dmy.1	uc007dmy.1,uc007dmz.1,uc007dmx.1	1139	Fcgr3	NM_010188	chr1	FALSE|NA	FALSE|NA	FALSE|NA	0	0	0	1	0	0	0	0	0	0	0	0	Negative	0.601814	Inactive
uc007dna.1	uc007dna.1	1140	1700009P17Rik	NM_001081275	chr1	FALSE|NA	FALSE|NA	FALSE|NA	0	0	0	1	1	0	0	0	0	0	0	0	Negative	0.346173	Inactive
uc007dnb.1	uc007dnb.1	1141	Sdhc	NM_025321	chr1	FALSE|NA	FALSE|NA	FALSE|NA	NA	NA	NA	NA	NA	NA	NA	NA	NA	NA	NA	NA	NA	78.4458	NA
uc007dnc.1	uc007dnc.1,uc007dnd.1	1142	Mpz	NM_008623	chr1	FALSE|NA	FALSE|NA	FALSE|NA	NA	NA	NA	NA	NA	NA	NA	NA	NA	NA	NA	NA	NA	0.136248	NA
uc007dnf.1	uc007dnf.1,uc007dng.1,uc007dnh.1	1144	Nr1i3	NM_009803	chr1	FALSE|NA	FALSE|NA	FALSE|NA	NA	NA	NA	NA	NA	NA	NA	NA	NA	NA	NA	NA	NA	0.00896588	NA
uc007dnj.1	uc007dni.1,uc007dnj.1	1145	Tomm40l	NM_001037170	chr1	FALSE|NA	FALSE|NA	FALSE|NA	NA	NA	NA	NA	NA	NA	NA	NA	NA	NA	NA	NA	NA	9.85727	NA
uc007dnk.1	uc007dnk.1	1146	Apoa2	NM_013474	chr1	FALSE|NA	FALSE|NA	FALSE|NA	0	0	0	0	0	0	0	0	0	0	0	0	Negative	0.362264	Inactive
uc007dnl.1	uc007dnl.1	1147	Fcer1g	NM_010185	chr1	FALSE|NA	FALSE|NA	FALSE|NA	1	1	1	1	0	0	0	0	0	0	0	0	Negative	0.0375163	Active
uc007dnm.1	uc007dnm.1	1148	Ndufs2	NM_153064	chr1	FALSE|NA	FALSE|NA	FALSE|NA	1	1	1	0	1	1	0	0	0	0	0	0	Negative	86.126	Active
uc007dno.1	uc007dnn.1,uc007dno.1	1149	Adamts4	NM_172845	chr1	FALSE|NA	FALSE|NA	FALSE|NA	1	1	1	1	1	1	0	0	0	0	0	0	Negative	1.06166	Active
uc007dnp.1	uc007dnq.1,uc007dnr.1,uc007dnp.1	1150	B4galt3	NM_020579	chr1	FALSE|NA	FALSE|NA	FALSE|NA	NA	NA	NA	NA	NA	NA	NA	NA	NA	NA	NA	NA	NA	13.6166	NA
uc007dns.1	uc007dns.1	1151	Ppox	NM_008911	chr1	FALSE|NA	FALSE|NA	FALSE|NA	NA	NA	NA	NA	NA	NA	NA	NA	NA	NA	NA	NA	NA	6.75773	NA
uc007dnt.1	uc007dnv.1,uc007dnt.1,uc007dnu.1	1152	Usp21	NM_013919	chr1	FALSE|NA	FALSE|NA	FALSE|NA	1	1	1	1	1	1	0	0	0	0	0	0	Negative	16.5127	Active
uc007dnw.1	uc007dnw.1	1153	Ufc1	NM_025388	chr1	FALSE|NA	FALSE|NA	FALSE|NA	1	1	1	1	1	1	0	0	0	0	0	0	Negative	43.8016	Active
uc007dnx.1	uc007dny.1,uc007dnz.1,uc007dnx.1	1154	Dedd	NM_011615	chr1	FALSE|NA	FALSE|NA	FALSE|NA	NA	NA	NA	NA	NA	NA	NA	NA	NA	NA	NA	NA	NA	27.3057	NA
uc007doa.1	uc007dob.1,uc007doa.1	1155	Nit1	NM_012049	chr1	FALSE|NA	FALSE|NA	FALSE|NA	NA	NA	NA	NA	NA	NA	NA	NA	NA	NA	NA	NA	NA	14.7627	NA
uc007doc.1	uc007doc.1	1156	Pfdn2	NM_011070	chr1	FALSE|NA	FALSE|NA	FALSE|NA	NA	NA	NA	NA	NA	NA	NA	NA	NA	NA	NA	NA	NA	148.886	NA
uc007dod.1	uc007dod.1	1157	Klhdc9	NM_001033039	chr1	FALSE|NA	FALSE|NA	FALSE|NA	NA	NA	NA	NA	NA	NA	NA	NA	NA	NA	NA	NA	NA	1.66846	NA
uc007dof.1	uc007doe.1,uc007dog.1,uc007dof.1	1158	Pvrl4	NM_027893	chr1	FALSE|NA	FALSE|NA	FALSE|NA	0	0	0	1	0	1	0	0	1	0	0	0	Negative	0.319745	Inactive
uc007doh.1	uc007doh.1,uc007doi.1	1159	Arhgap30,mFLJ00267	NM_001005508	chr1	FALSE|NA	FALSE|NA	FALSE|NA	1	1	0	1	1	1	1	0	0	0	0	0	Positive	4.73676	Active
uc007dol.1	uc007dom.1,uc007doj.1,uc007dol.1,uc007dok.1	1160	Usf1	NM_009480	chr1	FALSE|NA	FALSE|NA	FALSE|NA	1	1	1	1	1	1	0	0	0	0	0	0	Negative	38.1131	Active
uc007doo.1	uc007doo.1	1162	F11r	NM_172647	chr1	FALSE|NA	FALSE|NA	FALSE|NA	1	1	1	1	1	1	0	0	0	0	0	0	Negative	14.9398	Active
uc007dop.1	uc007dop.1	1163	Refbp2	NM_019484	chr1	FALSE|NA	FALSE|NA	FALSE|NA	1	1	1	1	0	1	1	0	0	0	0	0	Positive	7.2989	PRCi
uc007doq.1	uc007doq.1	1164	Itln1	NM_010584	chr1	FALSE|NA	FALSE|NA	FALSE|NA	0	0	0	1	1	0	1	1	1	0	1	0	Positive	0.0108461	Inactive
uc007dor.1	uc007dor.1,uc007dot.1,uc007dos.1	1165	Cd244,2b4	NM_018729	chr1	FALSE|NA	FALSE|NA	FALSE|NA	1	1	1	0	1	0	1	1	1	1	0	0	Positive	0	PRCa
uc007dou.1	uc007dou.1	1166	Ly9	NM_008534	chr1	FALSE|NA	FALSE|NA	FALSE|NA	0	0	0	0	0	0	0	0	0	0	0	0	Negative	0	Inactive
uc007dox.1	uc007dox.1,uc007dow.1,uc007doy.1,uc007dov.1	1167	Slamf7,Cs1	NM_144539	chr1	FALSE|NA	FALSE|NA	FALSE|NA	0	0	0	0	0	0	0	1	1	0	0	0	Positive	0	PRCo
uc007doz.1	uc007doz.1,uc007dpa.1	1168	Cd48	NM_007649	chr1	FALSE|NA	FALSE|NA	FALSE|NA	0	0	0	0	0	0	0	1	1	0	0	0	Positive	0	PRCo
uc007dpc.1	uc007dpb.1,uc007dpc.1	1169	Slamf1	NM_013730	chr1	FALSE|NA	FALSE|NA	FALSE|NA	0	0	0	0	0	0	0	0	1	0	0	0	Negative	0	Inactive
uc007dpe.1	uc007dpe.1,uc007dpd.1,uc007dpf.1	1170	Cd84	NM_013489	chr1	FALSE|NA	FALSE|NA	FALSE|NA	0	0	0	0	0	0	0	0	0	0	0	0	Negative	0	Inactive
uc007dpg.1	uc007dph.1,uc007dpg.1	1171	Slamf6	NM_030710	chr1	FALSE|NA	FALSE|NA	FALSE|NA	0	0	0	1	0	0	0	0	1	0	0	0	Negative	0.0101047	Inactive
uc007dpi.1	uc007dpi.1	1172	Vangl2	NM_033509	chr1	FALSE|NA	FALSE|NA	FALSE|NA	1	1	1	0	1	1	0	1	1	1	0	0	Positive	8.78672	PRCa
uc007dpj.1	uc007dpj.1	1173	Nhlh1	NM_010916	chr1	FALSE|NA	FALSE|NA	FALSE|NA	0	0	0	1	0	0	0	1	1	0	0	0	Positive	0.0202176	Inactive
uc007dpk.1	uc007dpk.1	1174	Ncstn	NM_021607	chr1	FALSE|NA	FALSE|NA	FALSE|NA	NA	NA	NA	NA	NA	NA	NA	NA	NA	NA	NA	NA	NA	17.7619	NA
uc007dpn.1	uc007dpp.1,uc007dpm.1,uc007dpo.1,uc007dpl.1,uc007dpn.1	1175	Copa	NM_009938	chr1	FALSE|NA	FALSE|NA	FALSE|NA	NA	NA	NA	NA	NA	NA	NA	NA	NA	NA	NA	NA	NA	18.8706	NA
uc007dpq.1	uc007dpq.1	1176	Pex19	NM_023041	chr1	FALSE|NA	FALSE|NA	FALSE|NA	1	1	1	1	1	1	0	0	0	0	0	0	Negative	25.4324	Active
uc007dpw.1	uc007dpu.1,uc007dpt.1,uc007dpx.1,uc007dpw.1,uc007dpr.1,uc007dpv.1,uc007dps.1	1177	Wdr42a	NM_153555	chr1	FALSE|NA	FALSE|NA	FALSE|NA	NA	NA	NA	NA	NA	NA	NA	NA	NA	NA	NA	NA	NA	39.7484	NA
uc007dpy.1	uc007dpy.1	1178	Pea15a	NM_011063	chr1	FALSE|NA	FALSE|NA	FALSE|NA	NA	NA	NA	NA	NA	NA	NA	NA	NA	NA	NA	NA	NA	7.20038	NA
uc007dpz.1	uc007dpz.1,uc007dqa.1	1179	Casq1	NM_009813	chr1	FALSE|NA	FALSE|NA	FALSE|NA	1	1	1	1	1	0	0	1	0	0	0	0	Positive	3.74813	PRCa
uc007dqd.1	uc007dqc.1,uc007dqd.1	1181	Atp1a2	NM_178405	chr1	FALSE|NA	FALSE|NA	FALSE|NA	0	0	0	0	0	1	0	1	1	0	0	0	Positive	0.20287	PRCo
uc007dqe.1	uc007dqb.1,uc007dqe.1	1180	Igsf8	NM_080419	chr1	FALSE|NA	FALSE|NA	FALSE|NA	NA	NA	NA	NA	NA	NA	NA	NA	NA	NA	NA	NA	NA	15.5724	NA
uc007dqg.1	uc007dqg.1,uc007dqh.1,uc007dqf.1,uc007dqi.1	1182	Kcnj9,AK007011,AK015907	NM_008429	chr1	FALSE|NA	FALSE|NA	FALSE|NA	NA	NA	NA	NA	NA	NA	NA	NA	NA	NA	NA	NA	NA	0.13211	NA
uc007dqj.1	uc007dqj.1	1183	Kcnj10	NM_001039484	chr1	TRUE	FALSE|NA	TRUE	0	1	0	1	1	1	1	1	1	1	0	0	Positive	0.707654	Inactive
uc007dqk.1	uc007dqk.1	1184	Pigm	NM_026234	chr1	FALSE|NA	FALSE|NA	FALSE|NA	1	1	1	0	1	1	0	0	0	0	0	0	Negative	8.24873	Active
uc007dql.1	uc007dql.1	1185	Slamf9	NM_029612	chr1	FALSE|NA	FALSE|NA	FALSE|NA	0	0	0	0	0	0	0	1	0	0	0	0	Positive	0.989713	PRCo
uc007dqn.1	uc007dqo.1,uc007dqm.1,uc007dqn.1	1186	Igsf9	NM_033608	chr1	FALSE|NA	FALSE|NA	FALSE|NA	1	1	1	1	1	1	0	0	0	0	0	0	Negative	9.22996	Active
uc007dqp.1	uc007dqp.1	1187	Tagln2	NM_178598	chr1	FALSE|NA	FALSE|NA	FALSE|NA	1	1	1	0	1	1	0	0	1	0	0	0	Negative	94.0898	Active
uc007dqt.1	uc007dqs.1,uc007dqt.1	1190	Vsig8	NM_177723	chr1	FALSE|NA	FALSE|NA	FALSE|NA	1	0	0	1	0	0	0	1	1	1	0	0	Positive	0.0325026	Inactive
uc007dqu.1	uc007dqu.1	1191	Slamf8	NM_029084	chr1	FALSE|NA	FALSE|NA	FALSE|NA	1	0	0	0	0	0	0	1	1	0	0	0	Positive	0.00605042	Inactive
uc007dqw.1	uc007dqw.1	1193	Dusp23	NM_026725	chr1	FALSE|NA	FALSE|NA	FALSE|NA	1	1	1	1	1	1	0	0	0	0	0	0	Negative	0.757819	Active
uc007dqx.1	uc007dqx.1	1194	Crp	NM_007768	chr1	FALSE|NA	FALSE|NA	FALSE|NA	0	0	0	0	0	0	0	0	0	0	0	0	Negative	0	Inactive
uc007dqy.1	uc007dqy.1	1195	Apcs	NM_011318	chr1	FALSE|NA	FALSE|NA	FALSE|NA	0	0	0	0	0	0	0	0	0	0	0	0	Negative	0	Inactive
uc007dqz.1	uc007dqz.1	1196	Olfr16	NM_008763	chr1	FALSE|NA	FALSE|NA	FALSE|NA	0	0	0	0	0	0	0	0	0	0	0	0	Negative	0	Inactive
uc007dra.1	uc007dra.1	1197	Olfr1408	NM_146764	chr1	FALSE|NA	FALSE|NA	FALSE|NA	0	0	0	0	0	0	0	0	0	0	0	0	Negative	0	Inactive
uc007drb.1	uc007drb.1	1198	Olfr1406	NM_146763	chr1	FALSE|NA	FALSE|NA	FALSE|NA	0	0	0	0	0	0	0	0	0	0	0	0	Negative	0.0264584	Inactive
uc007drc.1	uc007drc.1	1199	Olfr218	NM_001001809	chr1	FALSE|NA	FALSE|NA	FALSE|NA	0	0	0	0	0	0	0	0	0	0	0	0	Negative	0	Inactive
uc007drd.1	uc007drd.1	1200	Olfr1404	NM_146881	chr1	FALSE|NA	FALSE|NA	FALSE|NA	0	0	0	0	0	0	0	0	0	0	0	0	Negative	0	Inactive
uc007dre.1	uc007dre.1	1201	Fcer1a	NM_010184	chr1	FALSE|NA	FALSE|NA	FALSE|NA	0	0	0	0	0	0	0	0	0	0	0	0	Negative	0	Inactive
uc007drf.1	uc007drf.1	1202	Olfr1403	NM_146651	chr1	FALSE|NA	FALSE|NA	FALSE|NA	0	0	0	0	0	0	0	0	0	1	0	0	Negative	0	Inactive
uc007drg.1	uc007drg.1	1203	Darc	NM_010045	chr1	FALSE|NA	FALSE|NA	FALSE|NA	0	0	0	0	0	0	0	1	1	0	0	0	Positive	0.0213176	PRCo
uc007drh.1	uc007drj.1,uc007drh.1,uc007drk.1,uc007dri.1	1204	Cadm3	NM_053199	chr1	TRUE	TRUE	FALSE|NA	1	0	0	0	0	0	0	0	0	0	0	0	Negative	0.208125	Inactive
uc007drm.1	uc007drm.1	1206	Aim2	NM_001013779	chr1	FALSE|NA	FALSE|NA	FALSE|NA	0	0	0	1	1	0	0	0	0	0	0	0	Negative	8.30501	Inactive
uc007drn.1	uc007dro.1,uc007drn.1	1207	BC094916	NM_001024721	chr1	FALSE|NA	FALSE|NA	FALSE|NA	0	0	0	0	0	0	0	0	0	0	0	0	Negative	0	Inactive
uc007drr.1	uc007drr.1	1210	Pyhin1	NM_175026	chr1	FALSE|NA	FALSE|NA	FALSE|NA	0	0	0	0	0	0	0	0	0	0	0	0	Negative	0	Inactive
uc007drv.1	uc007dsa.1,uc007drw.1,uc007drx.1,uc007drv.1,uc007dsb.1	1213	Mnda,Ifi204	NM_008329,NM_001033450	chr1	FALSE|NA	FALSE|NA	FALSE|NA	1	0	0	0	0	0	0	0	0	0	0	0	Negative	0	Inactive
uc007dsj.1	uc007dsc.1,uc007dsg.1,uc007dsi.1,uc007dsd.1,uc007dsh.1,uc007dse.1,uc007dsf.1,uc007dsj.1	1215	Ifi203	NM_008328,NM_001045481	chr1	FALSE|NA	FALSE|NA	FALSE|NA	0	0	0	0	0	0	0	0	0	0	0	0	Negative	0	Inactive
uc007dsl.1	uc007dsl.1,uc007dsk.1	1216	Ifi202b	NM_008327	chr1	FALSE|NA	FALSE|NA	FALSE|NA	0	0	0	0	0	0	0	0	0	0	0	0	Negative	0	Inactive
uc007dsm.1	uc007dsm.1	1217	Ifi205	NM_172648	chr1	FALSE|NA	FALSE|NA	FALSE|NA	0	0	0	0	0	0	0	0	0	0	0	0	Negative	0	Inactive
uc007dsn.1	uc007dsn.1	1218	Olfr433	NM_146717	chr1	FALSE|NA	FALSE|NA	FALSE|NA	0	0	0	0	0	0	0	0	0	0	0	0	Negative	0	Inactive
uc007dso.1	uc007dso.1	1219	Olfr432	NM_146716	chr1	FALSE|NA	FALSE|NA	FALSE|NA	0	0	0	0	0	0	0	0	0	0	0	0	Negative	0	Inactive
uc007dsp.1	uc007dsp.1	1220	Olfr430	NM_146718	chr1	FALSE|NA	FALSE|NA	FALSE|NA	0	0	0	0	0	0	0	0	0	0	0	0	Negative	0	Inactive
uc007dsq.1	uc007dsq.1	1221	Olfr429	NM_146722	chr1	FALSE|NA	FALSE|NA	FALSE|NA	0	0	0	0	0	0	0	0	0	0	0	0	Negative	0	Inactive
uc007dsr.1	uc007dsr.1	1222	Olfr427	NM_207158	chr1	FALSE|NA	FALSE|NA	FALSE|NA	0	0	0	0	0	0	0	0	0	0	0	0	Negative	0	Inactive
uc007dss.1	uc007dss.1	1223	Olfr244	NM_001005520	chr1	FALSE|NA	FALSE|NA	FALSE|NA	0	0	0	0	0	0	0	0	0	0	0	0	Negative	0	Inactive
uc007dst.1	uc007dst.1	1224	Olfr424	NM_146721	chr1	FALSE|NA	FALSE|NA	FALSE|NA	0	0	0	0	0	0	0	0	0	0	0	0	Negative	0	Inactive
uc007dsu.1	uc007dsu.1	1225	Olfr421	NM_146720	chr1	FALSE|NA	FALSE|NA	FALSE|NA	0	0	0	0	0	0	0	0	0	0	0	0	Negative	0	Inactive
uc007dsv.1	uc007dsv.1	1226	Olfr420	NM_146305	chr1	FALSE|NA	FALSE|NA	FALSE|NA	0	0	0	0	0	0	0	0	0	0	0	0	Negative	0	Inactive
uc007dsw.1	uc007dsw.1	1227	Spna1	NM_011465	chr1	FALSE|NA	FALSE|NA	FALSE|NA	0	0	0	0	0	0	0	0	0	0	0	0	Negative	0.357945	Inactive
uc007dsx.1	uc007dsx.1	1228	Olfr419	NM_146715	chr1	FALSE|NA	FALSE|NA	FALSE|NA	0	0	0	0	0	0	0	0	0	0	0	0	Negative	0	Inactive
uc007dsy.1	uc007dsy.1	1229	1810030J14Rik	NM_025470	chr1	FALSE|NA	FALSE|NA	FALSE|NA	0	0	0	0	0	0	0	0	0	0	0	0	Negative	0.0154305	Inactive
uc007dsz.1	uc007dsz.1	1230	Olfr417	NM_207137	chr1	FALSE|NA	FALSE|NA	FALSE|NA	0	0	0	0	0	0	0	0	0	0	0	0	Negative	0.00662019	Inactive
uc007dta.1	uc007dta.1	1231	Olfr415	NM_146714	chr1	FALSE|NA	FALSE|NA	FALSE|NA	0	0	0	0	0	0	0	0	0	0	0	0	Negative	0.00662019	Inactive
uc007dtb.1	uc007dtb.1	1232	Olfr414	NM_146761	chr1	FALSE|NA	FALSE|NA	FALSE|NA	0	0	0	0	0	0	0	0	0	0	0	0	Negative	0	Inactive
uc007dtc.1	uc007dtd.1,uc007dtc.1,uc007dte.1	1233	Fmn2	NM_019445	chr1	FALSE|NA	FALSE|NA	FALSE|NA	1	1	1	0	0	1	1	1	1	1	0	0	Positive	0.846014	PRCi
uc007dtf.1	uc007dtf.1	1234	Grem2	NM_011825	chr1	FALSE|NA	FALSE|NA	FALSE|NA	1	0	0	0	0	1	0	1	1	1	0	0	Positive	0.00329582	Inactive
uc007dtk.1	uc007dti.1,uc007dtg.1,uc007dtl.1,uc007dth.1,uc007dtk.1,uc007dtj.1	1235	Rgs7,RGS7	NM_011880	chr1	TRUE	FALSE|NA	TRUE	1	0	0	0	0	1	1	1	1	1	0	0	Positive	0.0408897	PRCr
uc007dtn.1	uc007dtn.1	1237	Fh1	NM_010209	chr1	FALSE|NA	FALSE|NA	FALSE|NA	1	1	1	1	1	1	0	0	0	0	0	0	Negative	62.8189	Active
uc007dtp.1	uc007dtp.1,uc007dto.1	1238	Kmo	NM_133809	chr1	FALSE|NA	FALSE|NA	FALSE|NA	0	0	0	0	0	0	0	0	0	0	0	0	Negative	0	Inactive
uc007dtq.1	uc007dtq.1	1239	Opn3	NM_010098	chr1	FALSE|NA	FALSE|NA	FALSE|NA	1	1	1	0	0	1	0	0	0	1	0	0	Negative	0.853954	Active
uc007dtr.1	uc007dtr.1	1240	Chml	NM_021350	chr1	FALSE|NA	FALSE|NA	FALSE|NA	0	0	0	0	1	0	0	0	0	0	0	0	Negative	3.04934	Inactive
uc007dtu.1	uc007dtu.1	1243	Exo1	NM_012012	chr1	FALSE|NA	FALSE|NA	FALSE|NA	1	1	1	1	1	1	0	0	0	0	0	0	Negative	14.2109	Active
uc007dtw.1	uc007dtv.1,uc007dtx.1,uc007dtz.1,uc007dtw.1	1244	Pld5	NM_176916	chr1	TRUE	FALSE|NA	FALSE|NA	1	0	0	0	0	1	1	1	1	1	1	1	Positive	0.00345642	PRCr
uc007dty.1	uc007dty.1	1245	B020018G12Rik	NM_001039518	chr1	FALSE|NA	FALSE|NA	FALSE|NA	0	0	0	0	0	1	0	0	0	0	0	0	Negative	32.5043	Inactive
uc007duc.1	uc007duf.1,uc007duc.1,uc007dug.1,uc007dub.1,uc007dud.1,uc007due.1	1247	Cep170,mKIAA0470	NM_001099637	chr1	FALSE|NA	FALSE|NA	FALSE|NA	0	0	0	0	1	0	0	0	0	0	0	0	Negative	3.92456	Inactive
uc007duj.1	uc007dui.1,uc007duj.1,uc007duh.1	1248	Sdccag8	NM_029756	chr1	FALSE|NA	FALSE|NA	FALSE|NA	NA	NA	NA	NA	NA	NA	NA	NA	NA	NA	NA	NA	NA	1.31957	NA
uc007duk.1	uc007duk.1	1249	Akt3	NM_011785	chr1	FALSE|NA	FALSE|NA	FALSE|NA	NA	NA	NA	NA	NA	NA	NA	NA	NA	NA	NA	NA	NA	1.00902	NA
uc007dul.1	uc007dun.1,uc007dul.1,uc007dum.1	1250	Zfp238	NM_013915,NM_001012330	chr1	FALSE|NA	FALSE|NA	FALSE|NA	1	1	1	0	1	1	0	0	1	0	0	0	Negative	1.93601	Active
uc007dur.1	uc007dur.1	1254	1700016C15Rik	NM_027077	chr1	FALSE|NA	FALSE|NA	FALSE|NA	0	0	0	0	1	0	0	0	0	0	0	0	Negative	0.0988747	Inactive
uc007dut.1	uc007dus.1,uc007dut.1,uc007duu.1	1255	Adss	NM_007422	chr1	FALSE|NA	FALSE|NA	FALSE|NA	1	1	1	1	1	1	0	0	0	0	0	1	Negative	68.3956	Active
uc007duv.1	uc007duv.1,uc007duw.1	1256	EG545391	NM_001034899	chr1	FALSE|NA	FALSE|NA	FALSE|NA	0	0	0	0	0	0	0	0	0	0	0	0	Negative	0	Inactive
uc007dux.1	uc007dux.1	1257	5830417C01Rik	NM_024282	chr1	FALSE|NA	FALSE|NA	FALSE|NA	1	1	1	0	1	1	0	0	0	0	0	0	Negative	7.99774	Active
uc007duz.1	uc007duz.1	1259	2310005N03Rik	NM_025511	chr1	FALSE|NA	FALSE|NA	FALSE|NA	1	1	1	1	1	1	0	0	0	0	0	0	Negative	10.5735	Active
uc007dvd.1	uc007dvd.1,uc007dvb.1	1262	Hnrnpu	NM_016805	chr1	FALSE|NA	FALSE|NA	FALSE|NA	1	1	1	1	1	1	0	0	0	0	0	0	Negative	308.368	Active
uc007dve.1	uc007dve.1	1263	Efcab2	NM_026626	chr1	FALSE|NA	FALSE|NA	FALSE|NA	1	1	1	0	0	1	0	0	0	0	0	0	Negative	1.06505	Active
uc007dvf.1	uc007dvf.1	1264	D230039L06Rik	NM_177724	chr1	TRUE	TRUE	FALSE|NA	1	0	1	0	0	1	1	1	1	1	1	1	Positive	0.0635932	PRCr
uc007dvh.1	uc007dvg.1,uc007dvh.1	1265	Kif26b	NM_177757	chr1	FALSE|NA	FALSE|NA	FALSE|NA	0	0	0	0	0	0	0	0	1	0	0	0	Negative	0.0747652	Inactive
uc007dvk.1	uc007dvk.1,uc007dvj.1	1267	Smyd3	NM_027188	chr1	FALSE|NA	FALSE|NA	FALSE|NA	1	1	1	0	0	1	0	0	0	0	0	0	Negative	7.63651	Active
uc007dvl.1	uc007dvl.1	1268	Tfb2m	NM_008249	chr1	FALSE|NA	FALSE|NA	FALSE|NA	NA	NA	NA	NA	NA	NA	NA	NA	NA	NA	NA	NA	NA	5.42967	NA
uc007dvo.1	uc007dvn.1,uc007dvo.1,uc007dvm.1	1269	9630058J23Rik	NM_146105	chr1	FALSE|NA	FALSE|NA	FALSE|NA	NA	NA	NA	NA	NA	NA	NA	NA	NA	NA	NA	NA	NA	5.18427	NA
uc007dvp.1	uc007dvp.1	1270	Sccpdh	NM_178653	chr1	FALSE|NA	FALSE|NA	FALSE|NA	1	1	1	0	0	1	0	1	1	0	0	0	Positive	9.60072	PRCi
uc007dvr.1	uc007dvq.1,uc007dvr.1	1271	Ahctf1	NM_026375	chr1	FALSE|NA	FALSE|NA	FALSE|NA	1	1	1	1	1	1	0	0	0	0	0	0	Negative	25.1318	Active
uc007dvy.1	uc007dvy.1,uc007dvx.1	1275	Cabc1	NM_023341	chr1	FALSE|NA	FALSE|NA	FALSE|NA	1	1	1	1	1	1	1	0	0	0	0	0	Positive	5.79359	Active
uc007dwd.1	uc007dwe.1,uc007dwb.1,uc007dwa.1,uc007dwd.1,uc007dwc.1	1277	Psen2	NM_011183	chr1	FALSE|NA	FALSE|NA	FALSE|NA	1	1	1	1	1	1	1	0	0	0	0	0	Positive	6.58286	Active
uc007dwg.1	uc007dwg.1	1279	Itpkb	NM_001081175	chr1	TRUE	TRUE	FALSE|NA	1	0	0	1	0	1	1	1	1	1	1	1	Positive	0.164539	PRCr
uc007dwh.1	uc007dwh.1	1280	6330403A02Rik	NM_001081227	chr1	TRUE	FALSE|NA	TRUE	1	0	0	1	0	1	0	1	1	1	0	0	Positive	0.00525788	Inactive
uc007dwi.1	uc007dwi.1	1281	Parp1	NM_007415	chr1	FALSE|NA	FALSE|NA	FALSE|NA	1	1	1	1	1	1	0	0	0	0	0	0	Negative	222.485	Active
uc007dwl.2	uc007dwo.1,uc007dwk.2,uc007dwn.1,uc007dwm.2,uc007dwl.2,uc007dwj.2	1282	Bara,Lin9	NM_001103182,NM_175186	chr1	FALSE|NA	FALSE|NA	FALSE|NA	1	1	1	0	1	1	0	0	0	0	0	0	Negative	3.96971	Active
uc007dwp.1	uc007dwp.1	1283	Mixl1	NM_013729	chr1	TRUE	TRUE	FALSE|NA	1	1	1	1	1	1	1	1	1	1	1	1	Positive	0.129414	PRCa
uc007dwq.1	uc007dwq.1	1284	Acbd3	NM_133225	chr1	FALSE|NA	FALSE|NA	FALSE|NA	1	1	1	1	1	1	0	0	0	0	0	0	Negative	14.0979	Active
uc007dwr.1	uc007dwr.1,uc007dws.1	1285	H3f3b,H3f3a	NM_008210,NM_008211	chr1	FALSE|NA	FALSE|NA	FALSE|NA	1	1	1	1	1	1	0	0	0	0	0	0	Negative	23.8927	Active
uc007dwt.1	uc007dwt.1	1286	BC031781	NM_145943	chr1	FALSE|NA	FALSE|NA	FALSE|NA	1	1	1	1	1	1	0	0	0	0	0	0	Negative	35.1385	Active
uc007dwu.1	uc007dwu.1	1287	Lefty2	NM_177099	chr1	FALSE|NA	FALSE|NA	FALSE|NA	1	1	1	1	1	1	0	1	1	1	0	0	Positive	72.5215	PRCa
uc007dwv.1	uc007dwv.1	1288	Pycr2	NM_133705	chr1	FALSE|NA	FALSE|NA	FALSE|NA	1	1	1	1	1	1	0	0	0	0	0	0	Negative	70.9083	Active
uc007dww.1	uc007dww.1	1289	Lefty1	NM_010094	chr1	TRUE	FALSE|NA	TRUE	1	1	1	1	1	1	0	1	1	0	0	0	Positive	88.5208	PRCa
uc007dwx.1	uc007dwx.1,uc007dwy.1	1290	Tmem63a	NM_144794	chr1	TRUE	FALSE|NA	FALSE|NA	1	1	1	1	1	1	1	1	1	1	1	1	Positive	4.96916	PRCa
uc007dwz.1	uc007dwz.1	1291	Ephx1	NM_010145	chr1	FALSE|NA	FALSE|NA	FALSE|NA	1	1	1	1	1	1	1	0	1	0	0	0	Positive	3.15408	Active
uc007dxa.1	uc007dxa.1	1292	9130409I23Rik	NM_001033819	chr1	FALSE|NA	FALSE|NA	FALSE|NA	0	0	0	0	0	0	0	0	1	0	0	0	Negative	0.0713641	Inactive
uc007dxb.1	uc007dxb.1,uc007dxd.1,uc007dxc.1	1293	Nvl	NM_026171	chr1	FALSE|NA	FALSE|NA	FALSE|NA	1	1	1	1	1	1	0	0	0	0	0	0	Negative	37.6518	Active
uc007dxe.1	uc007dxe.1	1294	Cnih4	NM_030131	chr1	FALSE|NA	FALSE|NA	FALSE|NA	1	1	1	1	1	1	0	0	0	0	0	0	Negative	41.9663	Active
uc007dxf.1	uc007dxg.1,uc007dxf.1	1295	Wdr26	NM_145514	chr1	FALSE|NA	FALSE|NA	FALSE|NA	1	1	1	1	1	1	0	0	0	0	0	0	Negative	29.887	Active
uc007dxh.1	uc007dxh.1,uc007dxi.1	1296	Cnih3	NM_028408	chr1	TRUE	TRUE	FALSE|NA	1	1	1	0	0	1	1	1	1	1	1	1	Positive	0.0247476	PRCi
uc007dxl.1	uc007dxl.1,uc007dxk.1	1298	A230079K17Rik	NM_172846	chr1	FALSE|NA	FALSE|NA	FALSE|NA	1	0	0	0	0	0	0	0	0	0	0	0	Negative	0.00621494	Inactive
uc007dxo.1	uc007dxo.1,uc007dxn.1	1300	Lbr	NM_133815	chr1	FALSE|NA	FALSE|NA	FALSE|NA	1	1	1	1	1	1	0	0	0	0	0	0	Negative	54.5125	Active
uc007dxq.1	uc007dxp.1,uc007dxr.1,uc007dxt.1,uc007dxq.1,uc007dxs.1	1301	Enah	NM_010135,NM_001083121,NM_008680,NM_001083120	chr1	FALSE|NA	FALSE|NA	FALSE|NA	1	1	1	1	1	1	0	0	0	0	0	0	Negative	68.4111	Active
uc007dxu.1	uc007dxu.1,uc007dxv.1	1302	Srp9	NM_012058	chr1	FALSE|NA	FALSE|NA	FALSE|NA	1	1	1	1	1	1	0	0	0	0	0	0	Negative	45.326	Active
uc007dxw.1	uc007dxx.1,uc007dxw.1	1303	Degs1	NM_007853	chr1	FALSE|NA	FALSE|NA	FALSE|NA	1	1	1	1	1	1	0	0	0	0	0	0	Negative	31.3306	Active
uc007dyb.1	uc007dyb.1,uc007dya.1	1305	Fbxo28	NM_175127	chr1	FALSE|NA	FALSE|NA	FALSE|NA	1	1	1	1	1	1	0	0	0	0	0	0	Negative	10.436	Active
uc007dyc.1	uc007dyc.1,uc007dyd.1	1306	Trp53bp2	NM_173378	chr1	FALSE|NA	FALSE|NA	FALSE|NA	1	1	1	0	1	1	1	0	0	0	0	0	Positive	5.50486	Active
uc007dye.1	uc007dye.1,uc007dyf.1	1307	calp80,Capn2	NM_009794	chr1	FALSE|NA	FALSE|NA	FALSE|NA	1	1	0	0	1	1	1	1	1	1	0	0	Positive	2.65993	PRCr
uc007dyh.1	uc007dyh.1,uc007dyi.1	1309	Capn8	NM_130890	chr1	FALSE|NA	FALSE|NA	FALSE|NA	0	0	0	0	0	0	0	0	1	0	0	0	Negative	0.00996196	Inactive
uc007dyj.1	uc007dyj.1	1310	4922505E12Rik	NM_001033547	chr1	TRUE	FALSE|NA	TRUE	1	0	0	1	0	1	1	1	1	1	0	0	Positive	0.00600626	PRCr
uc007dyk.1	uc007dyk.1	1311	Susd4	NM_144796	chr1	TRUE	FALSE|NA	TRUE	1	1	1	0	1	1	1	1	1	1	0	0	Positive	2.44431	PRCa
uc007dyl.1	uc007dyl.1	1312	Tlr5	NM_016928	chr1	TRUE	FALSE|NA	TRUE	1	0	0	0	0	1	1	1	1	0	0	0	Positive	0.115751	PRCr
uc007dym.1	uc007dym.1	1313	Dusp10	NM_022019	chr1	FALSE|NA	FALSE|NA	FALSE|NA	1	1	1	0	0	1	1	0	1	0	0	0	Positive	0.628066	PRCi
uc007dyn.1	uc007dyn.1	1314	Hlx	NM_008250	chr1	TRUE	TRUE	FALSE|NA	1	0	0	1	0	1	1	1	1	1	1	1	Positive	0.0327397	PRCr
uc007dyo.1	uc007dyo.1,uc007dyp.1	1315	Mosc1	NM_001081361	chr1	TRUE	FALSE|NA	TRUE	1	0	1	1	0	1	1	1	1	0	0	0	Positive	0.0285582	PRCr
uc007dyq.1	uc007dyr.1,uc007dyq.1	1316	Mosc2	NM_133684	chr1	FALSE|NA	FALSE|NA	FALSE|NA	1	1	1	0	1	1	1	0	1	0	0	1	Positive	13.4834	Active
uc007dys.1	uc007dys.1	1317	C130074G19Rik	NM_178692	chr1	TRUE	TRUE	FALSE|NA	1	1	0	0	0	1	1	1	1	1	1	1	Positive	0.454259	PRCr
uc007dyt.1	uc007dyt.1	1318	Mark1	NM_145515	chr1	FALSE|NA	FALSE|NA	FALSE|NA	1	0	0	0	0	1	1	1	1	1	0	0	Positive	1.2757	PRCr
uc007dyz.1	uc007dzb.1,uc007dyz.1,uc007dyy.1,uc007dza.1	1320	Iars2	NM_198653	chr1	FALSE|NA	FALSE|NA	FALSE|NA	1	1	1	1	1	1	0	0	0	0	0	0	Negative	26.8719	Active
uc007dzc.1	uc007dzc.1,uc007dzd.1	1321	Bpnt1	NM_011794	chr1	FALSE|NA	FALSE|NA	FALSE|NA	1	1	1	1	1	1	0	0	0	0	0	0	Negative	26.614	Active
uc007dzg.1	uc007dzg.1,uc007dzh.1,uc007dze.1,uc007dzf.1	1322	Eprs	NM_029735	chr1	FALSE|NA	FALSE|NA	FALSE|NA	NA	NA	NA	NA	NA	NA	NA	NA	NA	NA	NA	NA	NA	52.3719	NA
uc007dzi.1	uc007dzi.1	1323	9630028B13Rik	NM_176943	chr1	FALSE|NA	FALSE|NA	FALSE|NA	NA	NA	NA	NA	NA	NA	NA	NA	NA	NA	NA	NA	NA	0.0181107	NA
uc007dzk.1	uc007dzk.1,uc007dzl.1	1325	Slc30a10	NM_001033286	chr1	TRUE	TRUE	FALSE|NA	1	1	0	1	0	1	1	1	1	1	1	1	Positive	0.118458	PRCr
uc007dzm.1	uc007dzm.1	1326	Lyplal1	NM_146106	chr1	FALSE|NA	FALSE|NA	FALSE|NA	1	1	1	0	0	1	1	0	0	0	0	0	Positive	7.60092	PRCi
uc007dzo.1	uc007dzo.1,uc007dzp.1	1328	Tgfb2	NM_009367	chr1	TRUE	TRUE	FALSE|NA	1	0	0	0	0	1	1	1	1	1	1	0	Positive	0.0550503	PRCr
uc007dzq.1	uc007dzq.1	1329	Rrp15	NM_026041	chr1	FALSE|NA	FALSE|NA	FALSE|NA	1	1	1	1	1	1	0	0	0	0	0	0	Negative	57.6533	Active
uc007dzs.1	uc007dzs.1	1331	D1Pas1	NM_033077	chr1	FALSE|NA	FALSE|NA	FALSE|NA	1	1	1	1	1	1	1	1	1	1	0	0	Positive	12.0606	PRCa
uc007dzw.1	uc007dzw.1,uc007dzv.1,uc007dzt.1	1332	Spata17	NM_028848	chr1	FALSE|NA	FALSE|NA	FALSE|NA	NA	NA	NA	NA	NA	NA	NA	NA	NA	NA	NA	NA	NA	0.0226683	NA
uc007dzx.1	uc007dzx.1,uc007dzy.1	1334	Gpatch2	NM_026367	chr1	FALSE|NA	FALSE|NA	FALSE|NA	NA	NA	NA	NA	NA	NA	NA	NA	NA	NA	NA	NA	NA	11.9015	NA
uc007eaa.1	uc007eab.1,uc007eaa.1	1336	Esrrg	NM_011935	chr1	FALSE|NA	FALSE|NA	FALSE|NA	1	0	0	0	0	1	1	1	1	1	1	1	Positive	0.0023153	PRCr
uc007eaf.1	uc007eag.1,uc007eah.1,uc007eae.1,uc007eaf.1,uc007ead.1	1338	Ush2A,Ush2a	NM_021408	chr1	FALSE|NA	FALSE|NA	FALSE|NA	0	0	0	0	1	0	0	1	1	0	0	0	Positive	0.000776818	Inactive
uc007eai.1	uc007eaj.1,uc007eai.1	1339	Kctd3	NM_172650	chr1	FALSE|NA	FALSE|NA	FALSE|NA	1	1	1	1	1	1	0	0	0	0	0	0	Negative	19.5604	Active
uc007eam.1	uc007eam.1,uc007ean.1,uc007eak.1,uc007eal.1	1340	Kcnk2	NM_010607	chr1	TRUE	TRUE	FALSE|NA	1	0	0	1	0	1	1	1	1	1	1	0	Positive	0.0505377	PRCr
uc007eaq.1	uc007ear.1,uc007eao.1,uc007eap.1,uc007eaq.1	1341	Cenpf	NM_001081363	chr1	FALSE|NA	FALSE|NA	FALSE|NA	1	1	1	1	1	1	0	0	0	0	0	0	Negative	11.1185	Active
uc007eat.1	uc007eaw.1,uc007eau.1,uc007eav.1,uc007eas.1,uc007eat.1	1342	Ptpn14	NM_008976	chr1	FALSE|NA	FALSE|NA	FALSE|NA	1	1	1	1	1	1	1	1	1	0	1	1	Positive	2.06122	PRCa
uc007eax.1	uc007eaz.1,uc007eax.1,uc007eay.1	1343	Smyd2	NM_026796	chr1	FALSE|NA	FALSE|NA	FALSE|NA	1	1	1	1	1	1	1	1	1	0	0	0	Positive	14.9345	PRCa
uc007ebc.1	uc007ebb.1,uc007ebc.1	1345	Prox1	NM_008937	chr1	TRUE	TRUE	FALSE|NA	1	0	0	1	0	1	1	1	1	1	1	1	Positive	0.0303862	PRCr
uc007ebh.1	uc007ebg.1,uc007ebh.1,uc007ebf.1,uc007ebi.1	1348	Rps6kc1	NM_178775	chr1	FALSE|NA	FALSE|NA	FALSE|NA	1	1	1	1	1	1	0	0	0	0	0	0	Negative	4.1861	Active
uc007ebp.1	uc007ebm.1,uc007ebp.1,uc007ebl.1,uc007ebj.1,uc007ebq.1,uc007ebo.1,uc007ebk.1,uc007ebn.1	1349	Angel2	NM_021421	chr1	FALSE|NA	FALSE|NA	FALSE|NA	1	1	1	0	1	1	0	0	0	0	0	0	Negative	6.98759	Active
uc007ebs.1	uc007ebr.1,uc007ebs.1	1350	Vash2	NM_144879	chr1	TRUE	TRUE	FALSE|NA	1	1	0	1	1	1	1	1	1	1	1	1	Positive	1.23896	PRCr
uc007ebv.1	uc007ebu.1,uc007ebv.1,uc007ebt.1	1351	Flvcr1,9630055N22Rik	NM_001081259	chr1	FALSE|NA	FALSE|NA	FALSE|NA	1	1	1	0	1	1	0	1	0	0	0	0	Positive	2.46132	PRCa
uc007ecb.1	uc007ecb.1,uc007eca.1	1354	Nsl1	NM_198654	chr1	FALSE|NA	FALSE|NA	FALSE|NA	1	1	1	1	1	1	0	0	0	0	0	0	Negative	14.1002	Active
uc007ecd.1	uc007ecd.1,uc007ecc.1	1355	9130211I03Rik	NM_030060	chr1	TRUE	FALSE|NA	FALSE|NA	0	0	0	1	0	1	1	1	1	1	1	0	Positive	0.797432	PRCr
uc007ece.1	uc007ece.1	1356	Atf3	NM_007498	chr1	TRUE	FALSE|NA	FALSE|NA	1	1	1	0	0	1	1	1	1	1	1	1	Positive	0.630885	PRCi
uc007ecg.1	uc007ecg.1	1358	Nenf	NM_025424	chr1	FALSE|NA	FALSE|NA	FALSE|NA	1	1	1	1	0	1	0	1	1	0	0	0	Positive	9.45411	PRCi
uc007ech.1	uc007ech.1	1359	2310028N02Rik	NM_025864	chr1	TRUE	FALSE|NA	TRUE	NA	NA	NA	NA	NA	NA	NA	NA	NA	NA	NA	NA	NA	2.42557	NA
uc007eci.1	uc007eci.1	1360	Ppp2r5a	NM_144880	chr1	FALSE|NA	FALSE|NA	FALSE|NA	NA	NA	NA	NA	NA	NA	NA	NA	NA	NA	NA	NA	NA	19.7877	NA
uc007eck.1	uc007ecm.1,uc007ecj.1,uc007ecl.1,uc007ecn.1,uc007eck.1	1361	ramp,Dtl	NM_029766	chr1	FALSE|NA	FALSE|NA	FALSE|NA	NA	NA	NA	NA	NA	NA	NA	NA	NA	NA	NA	NA	NA	23.3595	NA
uc007ecp.1	uc007ecp.1,uc007ecr.1,uc007eco.1,uc007ecq.1	1362	Ints7	NM_178632	chr1	FALSE|NA	FALSE|NA	FALSE|NA	NA	NA	NA	NA	NA	NA	NA	NA	NA	NA	NA	NA	NA	23.9494	NA
uc007ect.1	uc007ecu.1,uc007ect.1,uc007ecs.1	1363	Lpgat1	NM_172266	chr1	FALSE|NA	FALSE|NA	FALSE|NA	1	1	1	1	1	1	1	1	1	1	0	0	Positive	5.69884	PRCa
uc007ecy.1	uc007ecx.1,uc007ecw.1,uc007ecy.1	1365	Nek2	NM_010892	chr1	FALSE|NA	FALSE|NA	FALSE|NA	1	1	1	1	1	1	0	0	0	0	0	1	Negative	29.7494	Active
uc007edc.1	uc007edc.1	1368	Slc30a1	NM_009579	chr1	FALSE|NA	FALSE|NA	FALSE|NA	1	1	1	0	1	1	0	0	1	0	0	0	Negative	7.2004	Active
uc007edd.1	uc007ede.1,uc007edd.1	1369	3322402L07Rik	NM_023727	chr1	FALSE|NA	FALSE|NA	FALSE|NA	1	0	0	1	1	0	0	1	1	1	0	0	Positive	0	Inactive
uc007edf.1	uc007edg.1,uc007edf.1	1370	Traf5	NM_011633	chr1	TRUE	FALSE|NA	FALSE|NA	1	1	0	1	0	1	1	1	1	1	1	0	Positive	0.513043	PRCr
uc007edh.1	uc007edh.1,uc007edj.1,uc007edi.1,uc007edl.1,uc007edk.1	1371	Rcor3	NM_144814	chr1	FALSE|NA	FALSE|NA	FALSE|NA	1	1	1	1	1	1	0	0	1	0	0	0	Negative	2.13716	Active
uc007edo.1	uc007edo.1,uc007edn.1	1373	Kcnh1	NM_001038607,NM_010600	chr1	TRUE	FALSE|NA	TRUE	1	0	0	0	0	1	1	1	1	1	1	0	Positive	0.196988	PRCr
uc007edq.1	uc007edp.1,uc007edq.1	1374	Hhat	NM_144881	chr1	TRUE	FALSE|NA	FALSE|NA	1	1	1	0	0	1	1	1	1	1	1	0	Positive	0.916854	PRCi
uc007eds.1	uc007eds.1	1376	Sertad4	NM_198247	chr1	TRUE	FALSE|NA	FALSE|NA	1	0	0	0	0	1	1	1	1	1	1	0	Positive	0.703711	PRCr
uc007edu.1	uc007edu.1,uc007edv.1	1378	Syt14,sytXIV	NM_181546	chr1	FALSE|NA	FALSE|NA	FALSE|NA	1	1	1	0	0	1	1	1	1	1	0	0	Positive	2.25305	PRCi
uc007edw.1	uc007edw.1	1379	AA408296	NM_145415	chr1	FALSE|NA	FALSE|NA	FALSE|NA	1	1	1	1	1	1	0	0	0	0	1	0	Negative	9.65538	Active
uc007edy.1	uc007edx.1,uc007edz.1,uc007edy.1	1380	Irf6	NM_016851	chr1	FALSE|NA	FALSE|NA	FALSE|NA	1	1	1	1	1	1	1	1	1	0	0	0	Positive	1.68502	PRCa
uc007eeb.1	uc007eea.1,uc007eeb.1	1381	A130010J15Rik	NM_181048	chr1	FALSE|NA	FALSE|NA	FALSE|NA	NA	NA	NA	NA	NA	NA	NA	NA	NA	NA	NA	NA	NA	5.23602	NA
uc007eec.1	uc007eec.1	1382	Traf3ip3	NM_153137	chr1	FALSE|NA	FALSE|NA	FALSE|NA	NA	NA	NA	NA	NA	NA	NA	NA	NA	NA	NA	NA	NA	9.72209e-06	NA
uc007eeh.1	uc007eef.1,uc007eeg.1,uc007eeh.1	1384	Hsd11b1	NM_008288,NM_001044751	chr1	FALSE|NA	FALSE|NA	FALSE|NA	0	0	0	0	0	0	0	0	0	0	0	0	Negative	0	Inactive
uc007eei.1	uc007eei.1	1385	G0s2	NM_008059	chr1	FALSE|NA	FALSE|NA	FALSE|NA	1	1	1	1	0	1	1	1	1	1	0	0	Positive	4.24131	PRCi
uc007eek.1	uc007eek.1,uc007eed.1,uc007eee.1	1383	Lamb3,AK005414	NM_008484	chr1	FALSE|NA	FALSE|NA	FALSE|NA	0	0	0	0	0	1	0	1	0	0	0	0	Positive	0.301342	PRCo
uc007eel.1	uc007eel.1	1387	Camk1g	NM_144817	chr1	FALSE|NA	FALSE|NA	FALSE|NA	0	0	0	0	0	0	0	1	1	0	0	0	Positive	0.00503174	PRCo
uc007een.1	uc007een.1,uc007eeo.1	1389	Plxna2	NM_008882	chr1	TRUE	FALSE|NA	FALSE|NA	1	1	1	0	0	1	1	1	1	1	0	1	Positive	0.911593	PRCi
uc007eeq.1	uc007eeq.1,uc007eep.1	1390	Cd34	NM_133654	chr1	TRUE	FALSE|NA	TRUE	1	0	0	0	0	1	1	1	1	1	0	0	Positive	1.26728	PRCr
uc007eet.1	uc007eet.1	1392	Cd46	NM_010778	chr1	FALSE|NA	FALSE|NA	FALSE|NA	1	1	1	0	1	1	1	1	0	0	0	0	Positive	0	PRCa
uc007eev.1	uc007eev.1,uc007eew.1,uc007eex.1,uc007eeu.1	1393	Crry	NM_013499	chr1	FALSE|NA	FALSE|NA	FALSE|NA	1	1	1	0	0	1	0	0	0	0	0	0	Negative	3.72096	Active
uc007eez.1	uc007efa.1,uc007eey.1,uc007eez.1	1394	Cr2	NM_007758	chr1	FALSE|NA	FALSE|NA	FALSE|NA	0	0	0	0	0	1	0	1	1	0	0	0	Positive	0.0099427	PRCo
uc007efb.1	uc007efc.1,uc007efb.1	1395	Cnksr3	NM_172546	chr10	FALSE|NA	FALSE|NA	FALSE|NA	1	1	1	1	0	1	0	0	1	1	0	0	Negative	4.57488	Active
uc007efd.1	uc007efs.1,uc007efv.1,uc007efd.1,uc007efr.1	1396	A130090K04Rik	NM_001033391	chr10	FALSE|NA	FALSE|NA	FALSE|NA	0	0	0	0	0	0	0	0	0	0	0	0	Negative	0	Inactive
uc007efw.1	uc007efm.1,uc007efn.1,uc007efk.1,uc007efo.1,uc007efj.1,uc007efl.1,uc007eff.1,uc007efi.1,uc007efh.1,uc007efg.1,uc007efe.1,uc007efz.1,uc007egb.1,uc007ega.1,uc007egd.1,uc007efy.1,uc007ege.1,uc007efx.1,uc007egc.1,uc007efw.1,uc007egf.1,uc007eft.1,uc007efq.1,uc007efu.1,uc007efp.1	1397	MOR,Oprm1,Oprm	NM_001039652	chr10	FALSE|NA	FALSE|NA	FALSE|NA	1	0	0	0	0	1	0	1	1	0	0	0	Positive	0	Inactive
uc007egg.1	uc007egh.1,uc007egg.1	1398	Rgs17	NM_019958	chr10	TRUE	TRUE	FALSE|NA	1	1	0	0	0	1	1	1	1	1	1	1	Positive	0.0504821	PRCr
uc007egi.1	uc007egi.1	1399	Mtrf1l	NM_175374	chr10	FALSE|NA	FALSE|NA	FALSE|NA	1	1	1	1	1	1	0	0	0	0	0	0	Negative	0.857078	Active
uc007egj.1	uc007egj.1	1400	Fbxo5	NM_025995	chr10	FALSE|NA	FALSE|NA	FALSE|NA	1	1	1	1	1	1	0	0	0	0	0	0	Negative	53.7922	Active
uc007egk.1	uc007egk.1	1401	Vip	NM_011702	chr10	FALSE|NA	FALSE|NA	FALSE|NA	0	0	0	0	0	0	0	0	0	0	0	0	Negative	0	Inactive
uc007egl.1	uc007egl.1	1402	Myct1	NM_026793	chr10	FALSE|NA	FALSE|NA	FALSE|NA	0	0	0	0	0	0	0	1	0	0	0	0	Positive	0	PRCo
uc007egn.1	uc007egn.1,uc007egp.1,uc007egm.1,uc007ego.1	1403	Syne1,mKIAA1756	NM_153399	chr10	FALSE|NA	FALSE|NA	FALSE|NA	1	1	1	1	0	1	0	1	1	1	0	0	Positive	0.406597	PRCi
uc007egt.1	uc007egt.1,uc007egq.1,uc007egs.1,uc007egr.1	1404	Syne1	NM_022027,NM_001079686	chr10	FALSE|NA	FALSE|NA	FALSE|NA	1	0	0	0	0	0	0	0	0	0	0	0	Negative	0.100917	Inactive
uc007egu.1	uc007egv.1,uc007egx.1,uc007egu.1,uc007egw.1	1405	Esr1	NM_007956	chr10	FALSE|NA	FALSE|NA	FALSE|NA	0	0	0	0	0	0	0	1	1	0	0	0	Positive	0.00285186	PRCo
uc007egy.1	uc007eha.1,uc007egy.1,uc007egz.1,uc007ehb.1	1406	1700052N19Rik	NM_024261	chr10	FALSE|NA	FALSE|NA	FALSE|NA	NA	NA	NA	NA	NA	NA	NA	NA	NA	NA	NA	NA	NA	22.5136	NA
uc007ehd.1	uc007ehd.1,uc007ehc.1,uc007ehe.1	1407	Rmnd1	NM_025343	chr10	FALSE|NA	FALSE|NA	FALSE|NA	NA	NA	NA	NA	NA	NA	NA	NA	NA	NA	NA	NA	NA	6.48915	NA
uc007ehf.1	uc007ehf.1,uc007ehg.1	1408	Zbtb2	NM_001033466	chr10	FALSE|NA	FALSE|NA	FALSE|NA	1	1	1	1	1	1	0	0	0	0	0	0	Negative	3.45927	Active
uc007ehi.1	uc007ehi.1,uc007ehh.1	1409	Akap12	NM_031185	chr10	FALSE|NA	FALSE|NA	FALSE|NA	1	1	1	1	1	1	0	0	0	0	0	0	Negative	76.9817	Active
uc007ehk.1	uc007ehk.1,uc007ehj.1	1410	Mthfd1l	NM_172308	chr10	FALSE|NA	FALSE|NA	FALSE|NA	1	1	1	0	1	1	0	0	0	0	0	0	Negative	39.0213	Active
uc007ehl.1	uc007ehl.1,uc007ehn.1,uc007ehm.1,uc007eho.1	1411	Plekhg1	NM_001033253	chr10	FALSE|NA	FALSE|NA	FALSE|NA	1	1	0	1	1	1	0	1	0	0	0	0	Positive	3.92732	Inactive
uc007ehp.1	uc007ehp.1	1412	Iyd	NM_027391	chr10	FALSE|NA	FALSE|NA	FALSE|NA	0	0	0	0	0	0	0	1	1	0	0	0	Positive	0	PRCo
uc007ehq.1	uc007ehq.1,uc007ehs.1,uc007ehr.1	1413	AK047607,Kepi,Ppp1r14c	NM_133485	chr10	TRUE	FALSE|NA	FALSE|NA	1	0	0	0	0	1	1	1	1	1	1	1	Positive	0.153931	PRCr
uc007ehv.1	uc007ehv.1,uc007ehw.1	1416	Lrp11	NM_172784	chr10	FALSE|NA	FALSE|NA	FALSE|NA	1	1	1	1	1	1	0	0	0	0	0	0	Negative	11.5051	Active
uc007ehx.1	uc007ehy.1,uc007eia.1,uc007ehx.1,uc007ehz.1	1417	Pcmt1	NM_008786	chr10	FALSE|NA	FALSE|NA	FALSE|NA	1	1	1	1	1	1	0	0	0	0	0	0	Negative	20.14	Active
uc007eid.1	uc007eic.1,uc007eid.1	1419	Nup43	NM_145706	chr10	FALSE|NA	FALSE|NA	FALSE|NA	1	1	1	1	1	1	0	0	0	0	0	0	Negative	64.0857	Active
uc007eii.1	uc007eii.1	1423	Katna1	NM_011835	chr10	FALSE|NA	FALSE|NA	FALSE|NA	1	1	1	1	1	1	0	0	0	0	0	0	Negative	11.2078	Active
uc007eij.1	uc007eij.1,uc007eik.1,uc007eil.1	1424	BC013529	NM_145418	chr10	FALSE|NA	FALSE|NA	FALSE|NA	1	1	1	1	1	1	0	0	0	0	0	0	Negative	7.12553	Active
uc007eip.1	uc007eio.1,uc007eip.1	1427	Ppil4	NM_026141	chr10	FALSE|NA	FALSE|NA	FALSE|NA	1	1	1	0	1	1	0	0	0	0	0	0	Negative	7.13453	Active
uc007eiq.1	uc007eiq.1	1428	Zc3h12d	NM_172785	chr10	FALSE|NA	FALSE|NA	FALSE|NA	1	0	1	0	0	1	1	1	1	0	0	0	Positive	0.00363672	PRCr
uc007eis.1	uc007eir.1,uc007eis.1	1429	Map3k7ip2	NM_138667	chr10	FALSE|NA	FALSE|NA	FALSE|NA	1	1	1	0	1	1	0	0	0	0	0	0	Negative	13.4725	Active
uc007eit.1	uc007eit.1	1430	Ust	NM_177387	chr10	TRUE	TRUE	FALSE|NA	1	1	1	0	1	1	1	1	1	1	1	1	Positive	0.576231	PRCa
uc007eiu.1	uc007eiu.1,uc007eiv.1	1431	SASH1,Sash1	NM_175155	chr10	FALSE|NA	FALSE|NA	FALSE|NA	1	1	1	0	1	1	0	0	0	0	0	0	Negative	6.24608	Active
uc007eiw.1	uc007eiw.1	1432	Samd5	NM_177271	chr10	TRUE	TRUE	FALSE|NA	1	0	0	0	0	1	1	1	1	1	1	1	Positive	0.0593645	PRCr
uc007ejb.1	uc007eiz.1,uc007ejb.1,uc007ejc.1,uc007eja.1,uc007eiy.1	1434	mKIAA4253,Stxbp5	NM_001081344	chr10	FALSE|NA	FALSE|NA	FALSE|NA	1	1	1	0	0	1	1	1	1	1	1	0	Positive	0.325548	PRCi
uc007ejf.1	uc007ejf.1	1437	9130014G24Rik	NM_172547	chr10	FALSE|NA	FALSE|NA	FALSE|NA	0	0	0	0	0	0	0	0	1	0	0	0	Negative	0	Inactive
uc007ejg.1	uc007ejg.1	1438	Rab32	NM_026405	chr10	TRUE	FALSE|NA	TRUE	1	0	0	0	0	1	1	1	1	1	0	0	Positive	0.402615	PRCr
uc007eji.1	uc007ejj.1,uc007ejh.1,uc007eji.1	1439	Grm1	NM_016976	chr10	TRUE	TRUE	FALSE|NA	0	0	0	0	0	1	0	1	1	1	1	0	Positive	0	PRCo
uc007ejp.1	uc007ejq.1,uc007ejr.1,uc007ejs.1,uc007ejo.1,uc007ejp.1,uc007ejn.1	1441	Shprh	NM_001077707,NM_172937	chr10	FALSE|NA	FALSE|NA	FALSE|NA	1	1	1	0	1	1	0	0	0	0	0	0	Negative	2.95112	Active
uc007ejt.1	uc007ejt.1	1442	Fbxo30	NM_027968	chr10	FALSE|NA	FALSE|NA	FALSE|NA	1	1	1	0	1	1	0	0	0	0	0	0	Negative	10.2129	Active
uc007ejv.1	uc007eju.1,uc007ejv.1	1443	AK041609,Epm2a	NM_010146	chr10	FALSE|NA	FALSE|NA	FALSE|NA	1	1	1	0	0	1	0	0	1	0	0	0	Negative	0.571958	Active
uc007ejw.1	uc007ejz.1,uc007ekd.1,uc007eka.1,uc007ejw.1,uc007ekb.1,uc007ejx.1,uc007ekc.1,uc007eke.1,uc007ejy.1	1444	Utrn	NM_011682	chr10	FALSE|NA	FALSE|NA	FALSE|NA	0	0	0	0	1	0	0	0	0	0	0	0	Negative	14.1835	Inactive
uc007eki.1	uc007eki.1	1447	Sf3b5	NM_175102	chr10	FALSE|NA	FALSE|NA	FALSE|NA	1	1	1	1	1	1	0	0	0	0	0	0	Negative	156.002	Active
uc007ekj.1	uc007ekm.1,uc007ekj.1,uc007ekl.1,uc007ekn.1,uc007ekk.1	1448	Plagl1,Zac1	NM_009538	chr10	TRUE	FALSE|NA	FALSE|NA	1	0	0	0	0	1	1	1	1	1	1	1	Positive	0.66417	PRCr
uc007ekp.1	uc007ekp.1	1450	Ltv1	NM_181470	chr10	FALSE|NA	FALSE|NA	FALSE|NA	1	1	1	1	1	1	0	0	0	0	0	0	Negative	40.5157	Active
uc007ekq.1	uc007ekr.1,uc007ekt.1,uc007ekq.1,uc007eks.1	1451	Phactr2	NM_001033257	chr10	FALSE|NA	FALSE|NA	FALSE|NA	1	1	0	0	0	1	0	1	1	0	0	0	Positive	1.01831	PRCi
uc007ekw.1	uc007eku.1,uc007ekw.1,uc007ekv.1	1452	Fuca2	NM_025799	chr10	FALSE|NA	FALSE|NA	FALSE|NA	1	1	1	1	1	1	1	1	1	0	0	0	Positive	2.33809	PRCa
uc007ekx.1	uc007ekx.1,uc007ekz.1,uc007eky.1	1453	Pex3	NM_019961	chr10	FALSE|NA	FALSE|NA	FALSE|NA	NA	NA	NA	NA	NA	NA	NA	NA	NA	NA	NA	NA	NA	7.02651	NA
uc007ela.1	uc007ela.1	1454	Deadc1	NM_025748	chr10	FALSE|NA	FALSE|NA	FALSE|NA	NA	NA	NA	NA	NA	NA	NA	NA	NA	NA	NA	NA	NA	15.0357	NA
uc007elc.1	uc007ele.1,uc007elb.1,uc007eld.1,uc007elc.1	1455	Aig1	NM_025446	chr10	FALSE|NA	FALSE|NA	FALSE|NA	0	1	0	0	0	1	1	1	1	0	0	0	Positive	1.93223	PRCr
uc007elg.1	uc007elh.1,uc007elg.1,uc007elj.1,uc007eli.1	1457	Hivep2	NM_010437	chr10	TRUE	TRUE	FALSE|NA	1	0	0	0	0	1	1	1	1	1	1	1	Positive	0.0785622	PRCr
uc007elk.1	uc007elk.1	1458	Gpr126	NM_001002268	chr10	TRUE	FALSE|NA	FALSE|NA	1	0	0	0	0	1	1	1	1	1	1	1	Positive	0.187847	PRCr
uc007ell.1	uc007elm.1,uc007ell.1	1459	Vta1	NM_025418	chr10	FALSE|NA	FALSE|NA	FALSE|NA	1	1	1	0	1	1	0	0	0	0	0	0	Negative	27.9461	Active
uc007elp.1	uc007elp.1	1462	Nmbr	NM_008703	chr10	TRUE	FALSE|NA	TRUE	1	0	0	1	0	1	1	1	1	1	1	0	Positive	0.147315	PRCr
uc007elu.1	uc007elu.1,uc007elt.1	1466	Cited2	NM_010828	chr10	FALSE|NA	FALSE|NA	FALSE|NA	1	1	1	1	1	1	0	1	1	1	0	0	Positive	24.5018	PRCa
uc007elv.1	uc007elv.1	1467	Txlnb	NM_138628	chr10	FALSE|NA	FALSE|NA	FALSE|NA	1	1	1	0	0	1	0	0	0	0	0	0	Negative	0.69233	Active
uc007elw.1	uc007elw.1	1468	Heca	NM_001033432	chr10	FALSE|NA	FALSE|NA	FALSE|NA	1	1	1	0	0	1	0	0	0	0	0	0	Negative	5.16238	Active
uc007ely.1	uc007elx.1,uc007elz.1,uc007ely.1	1469	3110003A17Rik	NM_028440	chr10	FALSE|NA	FALSE|NA	FALSE|NA	1	1	1	0	1	1	1	1	0	1	0	0	Positive	10.3091	PRCa
uc007ema.1	uc007emc.1,uc007ema.1,uc007emb.1	1470	Reps1	NM_009048	chr10	FALSE|NA	FALSE|NA	FALSE|NA	1	1	1	0	1	1	0	0	0	0	0	0	Negative	20.9712	Active
uc007eme.1	uc007emf.1,uc007eme.1	1472	Ccdc28a	NM_144820	chr10	FALSE|NA	FALSE|NA	FALSE|NA	1	1	1	1	1	1	0	0	0	0	0	0	Negative	3.52502	Active
uc007emi.1	uc007emi.1,uc007emj.1,uc007emg.1,uc007emh.1	1473	5730409E15Rik,AK041760,Nhsl1	NM_173390	chr10	FALSE|NA	FALSE|NA	FALSE|NA	1	1	1	1	1	1	0	0	0	0	0	0	Negative	1.99981	Active
uc007emm.1	uc007emk.1,uc007eml.1,uc007emm.1	1474	Hebp2	NM_019487	chr10	FALSE|NA	FALSE|NA	FALSE|NA	1	1	0	0	0	1	1	0	1	0	0	0	Positive	0.506676	PRCr
uc007emn.1	uc007emn.1,uc007emo.1	1475	mKIAA1244,D10Bwg1379e	NM_001033258	chr10	FALSE|NA	FALSE|NA	FALSE|NA	1	0	0	1	0	1	1	1	1	1	0	0	Positive	0.339519	PRCr
uc007emq.1	uc007emq.1	1477	EG237300	NM_177706	chr10	FALSE|NA	FALSE|NA	FALSE|NA	0	0	0	0	0	0	0	0	0	0	0	0	Negative	0.00524113	Inactive
uc007emz.1	uc007emz.1	1485	Perp	NM_022032	chr10	FALSE|NA	FALSE|NA	FALSE|NA	1	1	1	1	0	1	1	1	1	1	0	1	Positive	2.23471	PRCi
uc007enb.1	uc007ena.1,uc007enb.1	1486	Tnfaip3	NM_009397	chr10	FALSE|NA	FALSE|NA	FALSE|NA	1	1	1	0	0	1	1	1	1	0	0	0	Positive	0.302009	PRCi
uc007ene.1	uc007ene.1	1488	Olig3	NM_053008	chr10	TRUE	TRUE	FALSE|NA	1	0	0	1	0	1	1	1	1	1	1	1	Positive	0.131434	PRCr
uc007eng.1	uc007eng.1	1490	Ifngr1	NM_010511	chr10	FALSE|NA	FALSE|NA	FALSE|NA	1	1	1	0	0	1	1	0	1	0	0	0	Positive	1.62886	PRCi
uc007enh.1	uc007enh.1	1491	Il22ra2	NM_178258	chr10	FALSE|NA	FALSE|NA	FALSE|NA	0	0	0	0	0	0	0	0	1	0	0	0	Negative	0	Inactive
uc007eni.1	uc007eni.1	1492	Il20ra	NM_172786	chr10	TRUE	FALSE|NA	TRUE	0	0	0	0	0	1	0	1	1	0	1	0	Positive	0.00591133	PRCo
uc007enk.1	uc007enk.1	1494	Slc35d3	NM_029529	chr10	TRUE	TRUE	FALSE|NA	1	0	0	1	0	1	1	1	1	1	1	1	Positive	0.0563387	PRCr
uc007enl.1	uc007enl.1	1495	Pex7	NM_008822	chr10	FALSE|NA	FALSE|NA	FALSE|NA	1	1	1	0	1	1	0	0	0	0	0	0	Negative	10.389	Active
uc007enm.1	uc007enm.1	1496	Map3k5	NM_008580	chr10	TRUE	FALSE|NA	TRUE	1	1	1	1	0	1	1	1	1	1	1	0	Positive	2.00162	PRCi
uc007enn.1	uc007enn.1,uc007eno.1,uc007enr.1	1497	Mtap7	NM_008635	chr10	FALSE|NA	FALSE|NA	FALSE|NA	1	1	1	1	1	1	0	0	1	0	0	0	Negative	11.3039	Active
uc007enu.1	uc007env.1,uc007ent.1,uc007enw.1,uc007enu.1,uc007enx.1	1501	Bclaf1,mKIAA0164	NM_153787,NM_001025392,NM_001025393	chr10	FALSE|NA	FALSE|NA	FALSE|NA	1	1	1	1	1	1	0	0	0	0	0	0	Negative	37.6498	Active
uc007eny.1	uc007eny.1,uc007enz.1	1502	2610016C23Rik	NM_027930	chr10	FALSE|NA	FALSE|NA	FALSE|NA	1	1	1	0	1	1	0	0	0	0	0	0	Negative	5.16523	Active
uc007eob.1	uc007eoa.1,uc007eoc.1,uc007eob.1	1503	Pde7b	NM_013875	chr10	FALSE|NA	FALSE|NA	FALSE|NA	0	0	0	1	0	0	0	0	1	0	0	0	Negative	0	Inactive
uc007eod.1	uc007eod.1,uc007eof.1,uc007eoe.1	1504	Ahi-1,Ahi1	NM_026203	chr10	FALSE|NA	FALSE|NA	FALSE|NA	1	1	1	0	0	1	1	0	0	0	0	0	Positive	1.78859	PRCi
uc007eoi.1	uc007eoi.1,uc007eoh.1,uc007eoj.1,uc007eog.1	1505	Myb	NM_010848	chr10	TRUE	TRUE	FALSE|NA	1	1	1	0	0	1	1	1	1	1	1	1	Positive	0.928223	PRCi
uc007eoo.1	uc007eol.1,uc007eon.1,uc007eop.1,uc007eom.1,uc007eoo.1	1507	mKIAA1038,Hbs1l	NM_001042593,NM_019702	chr10	FALSE|NA	FALSE|NA	FALSE|NA	1	1	1	1	1	1	0	0	0	0	0	0	Negative	12.4752	Active
uc007eoq.1	uc007eoq.1	1508	Aldh8a1	NM_178713	chr10	FALSE|NA	FALSE|NA	FALSE|NA	0	0	0	0	0	0	0	0	0	0	0	0	Negative	0.0495255	Inactive
uc007eot.1	uc007eot.1	1511	EG432436	NM_001004162	chr10	FALSE|NA	FALSE|NA	FALSE|NA	1	0	0	0	0	0	0	1	1	1	0	0	Positive	0	Inactive
uc007eow.1	uc007eov.1,uc007eox.1,uc007eou.1,uc007eow.1	1512	Sgk	NM_011361	chr10	FALSE|NA	FALSE|NA	FALSE|NA	1	1	1	1	1	1	0	0	0	0	0	0	Negative	49.0014	Active
uc007epd.1	uc007epd.1,uc007epf.1,uc007epe.1,uc007epm.1,uc007epg.1	1518	Raet1a,Raet1c,Raet1e,Raet1d	NM_198193,NM_020030,NM_009018,NM_009016	chr10	FALSE|NA	FALSE|NA	FALSE|NA	1	1	1	0	1	1	1	1	1	1	1	1	Positive	3.58425	PRCa
uc007epo.1	uc007epo.1	1523	Slc2a12	NM_178934	chr10	FALSE|NA	FALSE|NA	FALSE|NA	NA	NA	NA	NA	NA	NA	NA	NA	NA	NA	NA	NA	NA	0.0164226	NA
uc007epq.1	uc007epq.1,uc007epp.1	1524	Tbpl1	NM_011603	chr10	FALSE|NA	FALSE|NA	FALSE|NA	NA	NA	NA	NA	NA	NA	NA	NA	NA	NA	NA	NA	NA	9.69096	NA
uc007eps.1	uc007eps.1	1526	Tcf21	NM_011545	chr10	TRUE	FALSE|NA	FALSE|NA	1	0	0	1	0	1	1	1	1	1	1	0	Positive	0	PRCr
uc007ept.1	uc007ept.1,uc007epu.1	1527	Eya4	NM_010167	chr10	TRUE	TRUE	FALSE|NA	1	0	0	0	0	1	1	1	1	1	1	1	Positive	0.00301119	PRCr
uc007epx.1	uc007epx.1,uc007epw.1	1529	Rps12	NM_011295	chr10	FALSE|NA	FALSE|NA	FALSE|NA	1	1	1	1	1	1	0	0	0	0	0	0	Negative	3.49375	Active
uc007eqb.1	uc007eqb.1	1532	Vnn3	NM_011979	chr10	FALSE|NA	FALSE|NA	FALSE|NA	0	0	0	0	0	0	0	0	0	0	0	0	Negative	0	Inactive
uc007eqc.1	uc007eqc.1	1533	Vnn1	NM_011704	chr10	FALSE|NA	FALSE|NA	FALSE|NA	1	0	0	0	0	0	0	0	0	0	0	0	Negative	0.0551021	Inactive
uc007eqd.1	uc007eqd.1	1534	Taar1	NM_053205	chr10	FALSE|NA	FALSE|NA	FALSE|NA	0	0	0	0	0	0	0	0	0	0	0	0	Negative	0	Inactive
uc007eqe.1	uc007eqe.1	1535	Taar2	NM_001007266	chr10	FALSE|NA	FALSE|NA	FALSE|NA	0	0	0	0	0	0	0	0	0	0	0	0	Negative	0	Inactive
uc007eqf.1	uc007eqf.1	1536	Taar3	NM_001008429	chr10	FALSE|NA	FALSE|NA	FALSE|NA	0	0	0	0	0	0	0	1	0	0	0	0	Positive	0	PRCo
uc007eqg.1	uc007eqg.1	1537	Taar4	NM_001008499	chr10	FALSE|NA	FALSE|NA	FALSE|NA	0	0	0	0	0	0	0	0	0	0	0	0	Negative	0	Inactive
uc007eqh.1	uc007eqh.1	1538	Taar5	NM_001009574	chr10	FALSE|NA	FALSE|NA	FALSE|NA	0	0	0	0	0	0	0	0	1	0	0	0	Negative	0	Inactive
uc007eqi.1	uc007eqi.1	1539	Taar6	NM_001010828	chr10	FALSE|NA	FALSE|NA	FALSE|NA	0	0	0	0	0	0	0	0	1	0	0	0	Negative	0	Inactive
uc007eqj.1	uc007eqj.1	1540	Taar7a	NM_001010829	chr10	FALSE|NA	FALSE|NA	FALSE|NA	0	0	0	0	0	0	0	0	0	0	0	0	Negative	0	Inactive
uc007eqk.1	uc007eqk.1	1541	Taar7b	NM_001010827	chr10	FALSE|NA	FALSE|NA	FALSE|NA	0	0	0	0	0	0	0	0	0	0	0	0	Negative	0	Inactive
uc007eql.1	uc007eql.1	1542	Taar7d	NM_001010838	chr10	FALSE|NA	FALSE|NA	FALSE|NA	0	0	0	0	0	0	0	0	0	0	0	0	Negative	0	Inactive
uc007eqm.1	uc007eqm.1	1543	Taar7e	NM_001010835	chr10	FALSE|NA	FALSE|NA	FALSE|NA	0	0	0	0	0	0	0	0	0	0	0	0	Negative	0	Inactive
uc007eqn.1	uc007eqn.1	1544	Taar7f	NM_001010839	chr10	FALSE|NA	FALSE|NA	FALSE|NA	0	0	0	0	0	0	0	0	0	0	0	0	Negative	0	Inactive
uc007eqo.1	uc007eqo.1	1545	Taar8a	NM_001010830	chr10	FALSE|NA	FALSE|NA	FALSE|NA	0	0	0	0	0	0	0	0	0	0	0	0	Negative	0	Inactive
uc007eqp.1	uc007eqp.1	1546	Taar8b	NM_001010837	chr10	FALSE|NA	FALSE|NA	FALSE|NA	0	0	0	1	0	0	0	0	0	0	0	0	Negative	0	Inactive
uc007eqq.1	uc007eqq.1	1547	Taar8c	NM_001010840	chr10	FALSE|NA	FALSE|NA	FALSE|NA	0	0	0	0	0	0	0	0	0	0	0	0	Negative	0	Inactive
uc007eqr.1	uc007eqr.1	1548	Taar9	NM_001010831	chr10	FALSE|NA	FALSE|NA	FALSE|NA	1	0	0	1	0	0	0	0	0	0	0	0	Negative	0	Inactive
uc007eqs.1	uc007eqs.1,uc007eqt.1	1549	Stx7	NM_016797	chr10	FALSE|NA	FALSE|NA	FALSE|NA	1	1	1	0	1	1	0	0	0	0	0	0	Negative	6.7392	Active
uc007equ.1	uc007equ.1	1550	Moxd1	NM_021509	chr10	TRUE	FALSE|NA	TRUE	1	0	0	1	0	1	1	1	1	1	1	0	Positive	0.176155	PRCr
uc007eqw.1	uc007eqw.1	1552	Ctgf	NM_010217	chr10	FALSE|NA	FALSE|NA	FALSE|NA	1	1	1	0	1	1	0	0	0	0	0	0	Negative	8.39463	Active
uc007eqx.1	uc007eqz.1,uc007eqx.1,uc007eqy.1	1553	Enpp1	NM_008813	chr10	TRUE	TRUE	FALSE|NA	1	1	1	0	1	1	1	1	1	1	1	1	Positive	0.0459412	PRCa
uc007era.1	uc007erb.1,uc007erc.1,uc007era.1	1554	Enpp3	NM_134005	chr10	FALSE|NA	FALSE|NA	FALSE|NA	1	1	1	1	1	1	0	0	0	0	0	0	Negative	20.9193	Active
uc007erf.1	uc007ere.1,uc007erf.1,uc007erd.1	1555	Med23,Sur2	NM_027347	chr10	FALSE|NA	FALSE|NA	FALSE|NA	NA	NA	NA	NA	NA	NA	NA	NA	NA	NA	NA	NA	NA	12.6927	NA
uc007erg.1	uc007erg.1	1556	Arg1	NM_007482	chr10	FALSE|NA	FALSE|NA	FALSE|NA	NA	NA	NA	NA	NA	NA	NA	NA	NA	NA	NA	NA	NA	0.00863741	NA
uc007eri.1	uc007erj.1,uc007erh.1,uc007eri.1	1557	AK076839,Akap7	NM_018747	chr10	FALSE|NA	FALSE|NA	FALSE|NA	0	0	0	1	1	0	0	0	0	0	0	0	Negative	4.15776	Inactive
uc007erk.1	uc007err.1,uc007erk.1,uc007ern.2,uc007ers.1,uc007erm.1,uc007erp.1,uc007erl.1,uc007eru.1,uc007erq.1,uc007ert.1	1558	Epb4.1l2	NM_013511	chr10	FALSE|NA	FALSE|NA	FALSE|NA	1	1	1	1	1	1	0	0	1	0	0	0	Negative	23.4446	Active
uc007erw.1	uc007erw.1,uc007erx.1	1560	C030003D03Rik	NM_029881	chr10	TRUE	FALSE|NA	FALSE|NA	1	0	0	0	0	1	1	1	1	1	1	1	Positive	0.0265867	PRCr
uc007esb.1	uc007esb.1,uc007esd.1,uc007esa.1,uc007esc.1	1562	L3mbtl3	NM_172787	chr10	FALSE|NA	FALSE|NA	FALSE|NA	1	0	0	0	0	1	1	1	1	1	0	1	Positive	0.481267	PRCr
uc007ese.1	uc007ese.1	1563	Arhgap18	NM_176837	chr10	FALSE|NA	FALSE|NA	FALSE|NA	1	1	0	0	0	1	0	0	1	0	0	0	Negative	0.334513	Active
uc007esg.1	uc007esh.1,uc007esg.1,uc007esi.1,uc007esf.1	1564	Lama2	NM_008481	chr10	FALSE|NA	FALSE|NA	FALSE|NA	0	0	0	0	0	1	0	1	1	0	0	0	Positive	0.0203342	PRCo
uc007esn.1	uc007esm.1,uc007esj.1,uc007esl.1,uc007esn.1,uc007esk.1	1565	Ptprk	NM_008983	chr10	FALSE|NA	FALSE|NA	FALSE|NA	1	1	1	0	1	1	0	0	0	0	0	0	Negative	10.6904	Active
uc007eso.1	uc007esp.1,uc007eso.1,uc007esq.1	1566	E430004N04Rik	NM_178666	chr10	FALSE|NA	FALSE|NA	FALSE|NA	0	0	0	0	0	0	0	0	0	0	0	0	Negative	0.163217	Inactive
uc007esr.1	uc007esr.1,uc007ess.1	1567	2310057J18Rik	NM_026336	chr10	FALSE|NA	FALSE|NA	FALSE|NA	0	0	0	0	0	0	0	0	0	0	0	0	Negative	0	Inactive
uc007est.1	uc007esu.1,uc007est.1	1568	6330407J23Rik	NM_026138	chr10	FALSE|NA	FALSE|NA	FALSE|NA	0	0	0	0	0	1	1	1	1	0	1	0	Positive	1.50767	PRCo
uc007esx.1	uc007esx.1,uc007esw.1	1570	Echdc1	NM_025855	chr10	FALSE|NA	FALSE|NA	FALSE|NA	NA	NA	NA	NA	NA	NA	NA	NA	NA	NA	NA	NA	NA	4.35114	NA
uc007esz.1	uc007esz.1,uc007eta.1	1572	Rnf146	NM_026518	chr10	FALSE|NA	FALSE|NA	FALSE|NA	NA	NA	NA	NA	NA	NA	NA	NA	NA	NA	NA	NA	NA	19.0575	NA
uc007etb.1	uc007etb.1	1573	Rspo3	NM_028351	chr10	TRUE	FALSE|NA	FALSE|NA	1	0	0	0	0	1	1	1	1	1	1	0	Positive	0.0576769	PRCr
uc007ete.1	uc007ete.1,uc007etf.1	1575	Trmt11	NM_028604	chr10	FALSE|NA	FALSE|NA	FALSE|NA	1	1	1	0	1	1	0	0	0	0	0	0	Negative	2.20277	Active
uc007etg.1	uc007etg.1	1576	Hint3	NM_025798	chr10	FALSE|NA	FALSE|NA	FALSE|NA	1	1	1	0	0	1	0	0	0	0	1	0	Negative	3.98998	Active
uc007etl.1	uc007eto.1,uc007etk.1,uc007etn.1,uc007eth.1,uc007etm.1,uc007eti.1,uc007etl.1,uc007etj.1	1577	Ncoa7	NM_172495	chr10	FALSE|NA	FALSE|NA	FALSE|NA	1	1	1	0	0	1	0	0	1	0	0	0	Negative	1.93106	Active
uc007etp.1	uc007etp.1	1578	Hey2	NM_013904	chr10	TRUE	FALSE|NA	TRUE	1	1	0	0	0	1	1	1	1	1	1	1	Positive	0.146242	PRCr
uc007etq.1	uc007etq.1	1579	Hddc2	NM_027168	chr10	FALSE|NA	FALSE|NA	FALSE|NA	1	1	1	1	1	1	0	0	0	0	0	0	Negative	27.058	Active
uc007ets.1	uc007etr.1,uc007ett.1,uc007ets.1	1580	mD53,Tpd52l1	NM_009413	chr10	FALSE|NA	FALSE|NA	FALSE|NA	1	1	1	1	1	1	0	1	1	0	0	0	Positive	16.9702	PRCa
uc007etw.1	uc007etx.1,uc007etw.1,uc007ety.1,uc007etv.1	1582	Tcba1	NM_001013411,NM_001025286	chr10	FALSE|NA	FALSE|NA	FALSE|NA	1	1	1	0	0	1	0	1	1	1	1	0	Positive	0	PRCi
uc007eue.1	uc007euf.1,uc007eue.1	1586	A330019N05Rik,Rlbp1l2	NM_175448	chr10	FALSE|NA	FALSE|NA	FALSE|NA	1	1	1	0	0	1	1	1	1	1	1	0	Positive	0.607269	PRCi
uc007eug.1	uc007eug.1	1587	Sult3a1	NM_020565	chr10	FALSE|NA	FALSE|NA	FALSE|NA	0	0	0	0	0	0	0	0	0	0	0	0	Negative	0	Inactive
uc007euk.1	uc007euk.1,uc007eul.1,uc007eui.1,uc007euj.1,uc007eum.1	1589	2700019D07Rik	NM_028287	chr10	FALSE|NA	FALSE|NA	FALSE|NA	1	1	1	0	1	1	0	0	1	0	1	0	Negative	2.41415	Active
uc007eun.1	uc007eun.1	1590	Rwdd1	NM_025614	chr10	FALSE|NA	FALSE|NA	FALSE|NA	1	1	1	0	1	1	0	0	0	0	0	0	Negative	28.3529	Active
uc007eup.1	uc007eup.1	1592	4732454E20Rik	NM_001081165	chr10	FALSE|NA	FALSE|NA	FALSE|NA	0	0	0	0	0	0	0	0	0	0	0	0	Negative	0	Inactive
uc007euq.1	uc007euq.1	1593	BB146404	NM_178908	chr10	FALSE|NA	FALSE|NA	FALSE|NA	1	1	1	0	1	1	1	0	0	0	0	0	Positive	1.18176	Active
uc007eur.1	uc007eur.1	1594	A630077B13Rik	NM_175449	chr10	TRUE	FALSE|NA	FALSE|NA	1	1	1	1	0	1	1	1	1	1	1	1	Positive	0.662857	PRCi
uc007eus.1	uc007eus.1	1595	Dse	NM_172508	chr10	FALSE|NA	FALSE|NA	FALSE|NA	1	1	1	1	1	1	0	0	0	0	0	0	Negative	16.7016	Active
uc007eut.1	uc007eut.1	1596	Tspyl1	NM_009433	chr10	FALSE|NA	FALSE|NA	FALSE|NA	1	1	1	1	1	1	0	0	0	0	0	0	Negative	20.2345	Active
uc007euu.1	uc007euu.1	1597	Tspyl4	NM_030203	chr10	FALSE|NA	FALSE|NA	FALSE|NA	1	1	1	1	1	1	0	1	1	0	0	0	Positive	1.2153	PRCa
uc007euv.1	uc007euv.1,uc007euw.1	1598	Nt5dc1	NM_176968	chr10	FALSE|NA	FALSE|NA	FALSE|NA	1	1	1	0	1	1	0	0	0	0	0	0	Negative	3.44407	Active
uc007eux.1	uc007eux.1	1599	Col10a1	NM_009925	chr10	FALSE|NA	FALSE|NA	FALSE|NA	0	0	0	0	0	0	0	0	0	0	0	0	Negative	0.0301951	Inactive
uc007eva.1	uc007eva.1,uc007euy.1,uc007euz.1,uc007evb.1	1600	Frk	NM_010237	chr10	FALSE|NA	FALSE|NA	FALSE|NA	1	0	0	0	0	1	0	1	1	0	0	0	Positive	0.0602091	Inactive
uc007evc.1	uc007evc.1,uc007evd.1	1601	Hs3st5	NM_001081208	chr10	TRUE	TRUE	FALSE|NA	1	0	0	1	0	1	1	1	1	1	1	1	Positive	0.0210557	PRCr
uc007evf.1	uc007evf.1,uc007eve.1	1602	Hdac2	NM_008229	chr10	FALSE|NA	FALSE|NA	FALSE|NA	1	1	1	1	1	1	1	1	1	0	0	0	Positive	48.8541	PRCa
uc007evg.1	uc007evg.1,uc007evh.1	1603	AK017779,Marcks	NM_008538	chr10	FALSE|NA	FALSE|NA	FALSE|NA	1	1	1	1	1	1	0	1	0	1	0	1	Positive	12.8058	PRCa
uc007evq.1	uc007evm.1,uc007evn.1,uc007evq.1,uc007evp.1,uc007evo.1,uc007evl.1	1607	Lama4	NM_010681	chr10	TRUE	FALSE|NA	TRUE	1	0	0	0	0	1	1	1	1	1	0	0	Positive	0.106799	PRCr
uc007evr.1	uc007evs.1,uc007evr.1	1608	1700025K23Rik	NM_183254	chr10	FALSE|NA	FALSE|NA	FALSE|NA	NA	NA	NA	NA	NA	NA	NA	NA	NA	NA	NA	NA	NA	2.29949	NA
uc007evu.1	uc007evv.1,uc007evt.1,uc007evw.1,uc007evu.1	1609	Tube1	NM_028006	chr10	FALSE|NA	FALSE|NA	FALSE|NA	NA	NA	NA	NA	NA	NA	NA	NA	NA	NA	NA	NA	NA	5.44451	NA
uc007evy.1	uc007evy.1,uc007evz.1,uc007evx.1	1610	Fyn	NM_008054	chr10	FALSE|NA	FALSE|NA	FALSE|NA	1	1	1	0	0	1	1	1	1	0	0	0	Positive	6.51574	PRCi
uc007ewa.1	uc007ewa.1	1611	Traf3ip2	NM_134000	chr10	FALSE|NA	FALSE|NA	FALSE|NA	1	1	1	1	1	1	0	0	0	1	0	0	Negative	5.14465	Active
uc007ewd.1	uc007ewd.1,uc007ewc.1,uc007ewe.1	1613	Sez4,Rev3l	NM_011264	chr10	FALSE|NA	FALSE|NA	FALSE|NA	1	1	1	0	1	1	0	0	0	0	0	0	Negative	7.26105	Active
uc007ewj.1	uc007ewk.1,uc007ewj.1	1617	BC021785	NM_001001489	chr10	FALSE|NA	FALSE|NA	FALSE|NA	0	0	0	1	0	0	0	1	1	0	0	0	Positive	0.0124215	Inactive
uc007ewl.1	uc007ewl.1	1618	AI317395	NM_144821	chr10	TRUE	FALSE|NA	TRUE	1	0	0	0	0	1	1	1	1	1	0	0	Positive	0.131187	PRCr
uc007ewn.1	uc007ewn.1,uc007ewm.1	1619	Slc16a10	NM_028247	chr10	FALSE|NA	FALSE|NA	FALSE|NA	1	1	1	0	0	1	1	1	1	1	0	0	Positive	0.808954	PRCi
uc007ewp.1	uc007ewp.1,uc007ewo.1	1620	Bxdc1	NM_001042556,NM_023323	chr10	FALSE|NA	FALSE|NA	FALSE|NA	1	1	1	1	1	1	0	0	0	0	0	0	Negative	22.7149	Active
uc007ewr.1	uc007ewq.1,uc007ewr.1	1621	Gtf3c6	NM_026113	chr10	FALSE|NA	FALSE|NA	FALSE|NA	1	1	1	1	1	1	0	0	0	0	0	0	Negative	13.7345	Active
uc007ews.1	uc007ews.1	1622	Amd2	NM_007444	chr10	FALSE|NA	FALSE|NA	FALSE|NA	1	1	1	0	1	1	0	0	0	0	0	0	Negative	13.9685	Active
uc007ewu.1	uc007ewt.1,uc007ewu.1,uc007ewy.1,uc007ewv.1,uc007eww.1,uc007ewx.1	1623	Cdc2l6,mKIAA1028	NM_198164	chr10	FALSE|NA	FALSE|NA	FALSE|NA	1	1	1	0	1	1	0	0	0	0	0	0	Negative	3.48881	Active
uc007ewz.1	uc007ewz.1	1624	Slc22a16	NM_027572	chr10	FALSE|NA	FALSE|NA	FALSE|NA	1	0	0	0	0	0	0	0	0	0	0	0	Negative	0	Inactive
uc007exa.1	uc007exa.1,uc007exc.1,uc007exb.1	1625	DDO,Ddo	NM_027442	chr10	FALSE|NA	FALSE|NA	FALSE|NA	0	0	0	1	0	0	0	1	0	0	0	0	Positive	0.0124717	Inactive
uc007exd.1	uc007exd.1	1626	9030224M15Rik	NM_177793	chr10	TRUE	FALSE|NA	TRUE	1	0	0	0	0	1	1	1	1	1	0	0	Positive	0.0403625	PRCr
uc007exi.1	uc007exi.1	1628	Wasf1	NM_031877	chr10	FALSE|NA	FALSE|NA	FALSE|NA	1	1	1	1	1	1	0	0	0	0	0	0	Negative	10.9506	Active
uc007exj.1	uc007exj.1	1629	Gpr6	NM_199058	chr10	TRUE	FALSE|NA	TRUE	1	0	0	1	0	1	0	1	1	1	1	0	Positive	0	Inactive
uc007exk.1	uc007exk.1	1630	Fig4	NM_133999	chr10	FALSE|NA	FALSE|NA	FALSE|NA	1	1	1	0	1	1	0	0	0	0	0	0	Negative	16.2504	Active
uc007exm.1	uc007exl.1,uc007exm.1	1631	Zbtb24	NM_153398	chr10	FALSE|NA	FALSE|NA	FALSE|NA	1	1	1	1	1	1	0	0	0	0	0	0	Negative	9.49585	Active
uc007exq.1	uc007exq.1,uc007exn.1,uc007exp.1,uc007exo.1,uc007exr.1	1632	Mical1	NM_138315	chr10	FALSE|NA	FALSE|NA	FALSE|NA	1	1	1	1	1	1	0	0	0	0	0	0	Negative	11.5376	Active
uc007ext.1	uc007ext.1,uc007exs.1	1633	Smpd2	NM_009213	chr10	FALSE|NA	FALSE|NA	FALSE|NA	1	1	1	1	1	1	0	1	1	0	0	0	Positive	12.6645	PRCa
uc007exv.1	uc007exv.1	1635	Cd164	NM_016898	chr10	FALSE|NA	FALSE|NA	FALSE|NA	1	1	1	1	1	1	0	0	0	0	0	0	Negative	38.3909	Active
uc007exx.1	uc007exx.1,uc007exw.1	1636	5033413D22Rik	NM_029493	chr10	FALSE|NA	FALSE|NA	FALSE|NA	0	0	0	1	0	0	0	0	0	0	0	0	Negative	0.102117	Inactive
uc007eyb.1	uc007eyb.1,uc007eya.1,uc007eyc.1,uc007exz.1	1638	2410017P07Rik	NM_026643	chr10	FALSE|NA	FALSE|NA	FALSE|NA	1	1	1	1	1	1	0	0	0	0	0	0	Negative	5.76961	Active
uc007eyf.1	uc007eye.1,uc007eyf.1	1640	Sesn1	NM_001013370	chr10	FALSE|NA	FALSE|NA	FALSE|NA	1	1	1	1	1	1	0	0	0	0	0	0	Negative	3.76481	Active
uc007eyg.1	uc007eyg.1,uc007eyh.1	1641	Armc2	NM_001034858	chr10	FALSE|NA	FALSE|NA	FALSE|NA	0	0	0	0	0	0	0	0	0	0	0	0	Negative	0.00712911	Inactive
uc007eyo.1	uc007eyo.1,uc007eyp.1,uc007eym.1,uc007eyn.1,uc007eyl.1	1645	Foxo3a,Fkhr2	NM_019740	chr10	TRUE	FALSE|NA	TRUE	1	1	1	1	1	1	1	1	1	1	0	0	Positive	9.83979	PRCa
uc007eyq.1	uc007eyq.1	1646	Lace1	NM_145743	chr10	FALSE|NA	FALSE|NA	FALSE|NA	1	1	1	0	1	1	0	0	0	0	0	0	Negative	2.6228	Active
uc007eyr.1	uc007eyr.1	1647	Snx3	NM_017472	chr10	FALSE|NA	FALSE|NA	FALSE|NA	1	1	1	1	1	1	0	0	0	0	0	0	Negative	95.9706	Active
uc007eyt.1	uc007eys.1,uc007eyt.1	1648	Nr2e1	NM_152229	chr10	TRUE	TRUE	FALSE|NA	1	0	0	1	0	1	1	1	1	1	1	1	Positive	0	PRCr
uc007eyv.1	uc007eyu.1,uc007eyv.1	1649	Ostm1,gl	NM_172416	chr10	FALSE|NA	FALSE|NA	FALSE|NA	1	1	1	1	1	1	0	0	0	0	0	0	Negative	6.83978	Active
uc007eyx.1	uc007eyz.1,uc007eyx.1,uc007eyy.1	1651	Sec63	NM_153055	chr10	FALSE|NA	FALSE|NA	FALSE|NA	1	1	1	0	1	1	0	0	0	0	0	0	Negative	14.3776	Active
uc007eze.1	uc007ezb.1,uc007eze.1,uc007eza.1,uc007ezd.1	1652	Scml4	NM_172938	chr10	FALSE|NA	FALSE|NA	FALSE|NA	1	0	0	1	0	0	0	1	1	0	0	0	Positive	0.128053	Inactive
uc007ezf.1	uc007ezg.1,uc007ezf.1	1654	Sobp	NM_175407	chr10	TRUE	TRUE	FALSE|NA	1	1	1	1	0	1	1	1	1	1	1	1	Positive	0.146231	PRCi
uc007ezi.1	uc007ezh.1,uc007ezi.1	1655	Pdss2	NM_027772	chr10	FALSE|NA	FALSE|NA	FALSE|NA	1	1	1	1	1	1	0	0	0	0	0	0	Negative	4.13476	Active
uc007ezj.1	uc007ezj.1	1656	AK122525	NM_199028	chr10	FALSE|NA	FALSE|NA	FALSE|NA	1	1	1	0	1	1	0	0	0	0	0	0	Negative	8.72476	Active
uc007ezk.1	uc007ezk.1	1657	1700021F05Rik	NM_026411	chr10	FALSE|NA	FALSE|NA	FALSE|NA	1	1	1	0	1	1	0	0	0	0	0	0	Negative	30.4586	Active
uc007ezl.1	uc007ezl.1	1658	Cd24a	NM_009846	chr10	TRUE	TRUE	FALSE|NA	1	1	1	1	1	1	1	1	1	1	1	1	Positive	15.8554	PRCa
uc007ezn.1	uc007ezo.1,uc007ezn.1	1660	Qrsl1	NM_001081054	chr10	FALSE|NA	FALSE|NA	FALSE|NA	NA	NA	NA	NA	NA	NA	NA	NA	NA	NA	NA	NA	NA	9.60488	NA
uc007ezp.1	uc007ezp.1	1661	Rtn4ip1	NM_130892	chr10	FALSE|NA	FALSE|NA	FALSE|NA	NA	NA	NA	NA	NA	NA	NA	NA	NA	NA	NA	NA	NA	6.7863	NA
uc007ezt.1	uc007ezt.1	1665	Atg5	NM_053069	chr10	FALSE|NA	FALSE|NA	FALSE|NA	1	1	1	0	1	1	0	0	0	0	0	0	Negative	11.0257	Active
uc007ezu.1	uc007ezw.1,uc007ezu.1,uc007ezv.1	1666	Prdm1	NM_007548	chr10	FALSE|NA	FALSE|NA	FALSE|NA	1	1	1	1	1	1	1	1	1	1	0	0	Positive	5.99497	PRCa
uc007ezx.1	uc007ezx.1	1667	Prep	NM_011156	chr10	FALSE|NA	FALSE|NA	FALSE|NA	1	1	1	1	1	1	1	0	0	0	0	0	Positive	29.5838	Active
uc007ezy.1	uc007ezy.1	1668	Popdc3	NM_024286	chr10	TRUE	TRUE	FALSE|NA	1	0	0	0	0	1	1	1	1	1	1	1	Positive	0.11336	PRCr
uc007ezz.1	uc007ezz.1	1669	Bves	NM_024285	chr10	TRUE	FALSE|NA	FALSE|NA	0	0	0	1	0	1	1	1	1	1	1	1	Positive	0.261143	PRCr
uc007faa.1	uc007faa.1,uc007fac.1,uc007fab.1	1670	Lin28b	NM_001031772	chr10	FALSE|NA	FALSE|NA	FALSE|NA	1	1	1	0	0	1	0	0	0	0	1	0	Negative	3.90739	Active
uc007fad.1	uc007fad.1,uc007faf.1,uc007fae.1	1671	Hace1	NM_172473	chr10	FALSE|NA	FALSE|NA	FALSE|NA	1	1	1	0	1	1	0	0	0	0	0	0	Negative	5.54135	Active
uc007fah.1	uc007fai.1,uc007fah.1,uc007fag.1	1672	Grik2	NM_010349	chr10	TRUE	FALSE|NA	FALSE|NA	0	0	0	0	0	1	1	1	1	1	1	0	Positive	0.00378732	PRCo
uc007fal.1	uc007fal.1	1675	Sim1	NM_011376	chr10	TRUE	TRUE	FALSE|NA	1	0	0	0	0	1	1	1	1	1	1	1	Positive	0.00503448	PRCr
uc007fao.1	uc007faq.1,uc007fan.1,uc007fam.1,uc007fap.1,uc007fao.1	1676	Gp49a	NM_008147	chr10	FALSE|NA	FALSE|NA	FALSE|NA	0	0	0	0	0	0	0	0	1	0	0	0	Negative	0	Inactive
uc007fas.1	uc007fas.1,uc007far.1	1677	Lilrb4	NM_013532	chr10	FALSE|NA	FALSE|NA	FALSE|NA	0	0	0	0	0	0	0	0	1	0	0	0	Negative	0	Inactive
uc007fau.1	uc007fav.1,uc007fau.1,uc007faw.1	1679	Gprc6a	NM_153071	chr10	FALSE|NA	FALSE|NA	FALSE|NA	0	0	0	1	0	0	0	0	0	0	0	0	Negative	0	Inactive
uc007fay.1	uc007fay.1,uc007fax.1	1680	Rfxdc1	NM_177306	chr10	FALSE|NA	FALSE|NA	FALSE|NA	0	0	0	0	0	0	0	0	0	0	0	0	Negative	0	Inactive
uc007fba.1	uc007fba.1,uc007faz.1	1681	Vgll2	NM_153786	chr10	TRUE	TRUE	FALSE|NA	1	0	0	1	0	1	1	1	1	1	1	1	Positive	0.0505165	PRCr
uc007fbb.1	uc007fbb.1	1682	Ros1	NM_011282	chr10	FALSE|NA	FALSE|NA	FALSE|NA	0	0	0	0	0	0	0	0	1	0	0	0	Negative	0	Inactive
uc007fbd.1	uc007fbe.1,uc007fbd.1,uc007fbc.1	1683	Dcbld1	NM_025705	chr10	FALSE|NA	FALSE|NA	FALSE|NA	1	1	1	1	1	1	0	1	1	1	0	0	Positive	10.3274	PRCa
uc007fbf.1	uc007fbg.1,uc007fbf.1	1684	Gopc	NM_053187	chr10	FALSE|NA	FALSE|NA	FALSE|NA	1	1	1	0	1	1	0	0	0	0	0	0	Negative	3.75063	Active
uc007fbh.1	uc007fbh.1	1685	Nepn	NM_025684	chr10	FALSE|NA	FALSE|NA	FALSE|NA	0	0	0	0	0	0	0	0	1	0	0	0	Negative	0	Inactive
uc007fbi.1	uc007fbi.1	1686	Nus1	NM_030250	chr10	FALSE|NA	FALSE|NA	FALSE|NA	1	1	1	1	1	1	0	0	0	0	0	0	Negative	37.1482	Active
uc007fbj.1	uc007fbj.1	1687	Zfa	NM_009540	chr10	FALSE|NA	FALSE|NA	FALSE|NA	0	1	0	0	0	1	1	1	0	0	0	0	Positive	1.90412	PRCr
uc007fbk.1	uc007fbk.1	1688	Slc35f1	NM_178675	chr10	TRUE	FALSE|NA	FALSE|NA	1	0	0	0	0	1	1	1	1	1	1	1	Positive	0.0430067	PRCr
uc007fbo.1	uc007fbo.1	1692	Pln	NM_023129	chr10	FALSE|NA	FALSE|NA	FALSE|NA	0	0	0	0	0	0	0	0	0	0	0	0	Negative	0.016002	Inactive
uc007fbr.1	uc007fbr.1	1694	Asf1a	NM_025541	chr10	FALSE|NA	FALSE|NA	FALSE|NA	NA	NA	NA	NA	NA	NA	NA	NA	NA	NA	NA	NA	NA	13.5647	NA
uc007fbs.1	uc007fbp.1,uc007fbq.1,uc007fbs.1	1693	BC062185,Mcm9	NM_027830	chr10	FALSE|NA	FALSE|NA	FALSE|NA	NA	NA	NA	NA	NA	NA	NA	NA	NA	NA	NA	NA	NA	3.58985	NA
uc007fbu.1	uc007fbu.1,uc007fbt.1,uc007fbv.1	1695	4930589M24Rik	NM_001081428	chr10	TRUE	FALSE|NA	TRUE	1	1	0	0	1	1	1	1	1	1	1	0	Positive	0.293803	PRCr
uc007fby.1	uc007fbx.1,uc007fbw.1,uc007fby.1	1696	Man1a	NM_008548	chr10	TRUE	FALSE|NA	FALSE|NA	1	1	1	0	0	1	1	1	1	1	0	1	Positive	0.580554	PRCi
uc007fca.1	uc007fca.1	1698	D630037F22Rik	NM_001033385	chr10	FALSE|NA	FALSE|NA	FALSE|NA	1	1	1	0	0	1	1	0	0	0	0	0	Positive	1.42372	PRCi
uc007fcc.1	uc007fcg.1,uc007fch.1,uc007fcc.1,uc007fcf.1,uc007fci.1,uc007fce.1,uc007fcd.1	1700	Gja1	NM_010288	chr10	FALSE|NA	FALSE|NA	FALSE|NA	1	1	1	1	1	1	0	0	0	0	0	0	Negative	45.8783	Active
uc007fck.1	uc007fck.1,uc007fcl.1	1702	Hsf2	NM_008297	chr10	FALSE|NA	FALSE|NA	FALSE|NA	1	1	1	1	1	1	0	0	0	0	0	0	Negative	15.3544	Active
uc007fcm.1	uc007fcm.1,uc007fcn.1	1703	Serinc1	NM_019760	chr10	FALSE|NA	FALSE|NA	FALSE|NA	1	1	1	1	1	1	0	0	0	0	0	0	Negative	20.5523	Active
uc007fcp.1	uc007fco.1,uc007fcr.1,uc007fcp.1,uc007fcs.1,uc007fcq.1	1704	Pkib	NM_008863,NM_001039050,NM_001039051,NM_001039052,NM_001039053	chr10	TRUE	FALSE|NA	FALSE|NA	1	0	0	0	0	1	1	1	1	1	0	0	Positive	0	PRCr
uc007fct.1	uc007fct.1	1705	Fabp7	NM_021272	chr10	FALSE|NA	FALSE|NA	FALSE|NA	0	0	0	0	0	0	0	1	1	0	1	0	Positive	0	PRCo
uc007fcu.1	uc007fcu.1	1706	Smpdl3a	NM_020561	chr10	TRUE	FALSE|NA	TRUE	1	0	0	0	0	1	1	1	1	1	1	0	Positive	0.137832	PRCr
uc007fcv.1	uc007fcv.1	1707	Dux	NM_001081954	chr10	FALSE|NA	FALSE|NA	FALSE|NA	1	1	1	1	0	1	1	1	1	1	1	0	Positive	0.236142	PRCi
uc007fcw.1	uc007fcw.1	1708	EG245263	NM_001034869	chr10	FALSE|NA	FALSE|NA	FALSE|NA	0	0	0	0	0	0	0	1	1	1	0	0	Positive	0.0154023	PRCo
uc007fcx.1	uc007fcx.1,uc007fcy.1	1709	Gcc2	NM_027375	chr10	FALSE|NA	FALSE|NA	FALSE|NA	1	1	1	0	0	1	0	0	0	0	0	0	Negative	6.56289	Active
uc007fcz.1	uc007fcz.1,uc007fda.1,uc007fdb.1,uc007fdc.1	1710	Lims1,AK075667	NM_026148	chr10	FALSE|NA	FALSE|NA	FALSE|NA	1	1	1	0	1	1	0	0	0	0	0	0	Negative	8.07347	Active
uc007fdd.1	uc007fdd.1,uc007fde.1	1711	Ranbp2	NM_011240	chr10	FALSE|NA	FALSE|NA	FALSE|NA	1	1	1	0	1	1	0	0	0	0	0	0	Negative	19.6282	Active
uc007fdh.1	uc007fdh.1	1713	Edar	NM_010100	chr10	FALSE|NA	FALSE|NA	FALSE|NA	1	0	0	1	0	0	0	1	1	0	0	0	Positive	0.0134198	Inactive
uc007fdk.1	uc007fdk.1,uc007fdl.1,uc007fdj.1	1715	Sh3md4,4831416G18Rik	NM_172788	chr10	TRUE	TRUE	FALSE|NA	1	0	0	0	0	1	1	1	1	1	1	1	Positive	0.115216	PRCr
uc007fdn.1	uc007fdn.1,uc007fdm.1	1716	Sept10	NM_001024911,NM_001024910	chr10	FALSE|NA	FALSE|NA	FALSE|NA	1	1	1	0	1	1	1	1	1	1	0	0	Positive	9.45457	PRCa
uc007fdo.1	uc007fdo.1,uc007fdp.1	1717	P4ha1	NM_011030	chr10	FALSE|NA	FALSE|NA	FALSE|NA	1	1	1	0	1	1	1	0	1	0	0	0	Positive	11.25	Active
uc007fdq.1	uc007fdq.1	1718	Pla2g12b	NM_023530	chr10	FALSE|NA	FALSE|NA	FALSE|NA	0	0	0	0	0	1	0	1	1	1	0	0	Positive	0.127365	PRCo
uc007fdr.1	uc007fdr.1	1719	Oit3	NM_010959	chr10	FALSE|NA	FALSE|NA	FALSE|NA	0	0	0	0	0	0	0	0	0	0	0	0	Negative	0	Inactive
uc007fds.1	uc007fds.1,uc007fdt.1,uc007fdu.1	1720	AK166044,Ccdc109a	NM_001033259	chr10	FALSE|NA	FALSE|NA	FALSE|NA	1	0	0	1	0	0	0	0	0	0	0	0	Negative	5.59375	Inactive
uc007fdx.1	uc007fdv.1,uc007fdy.1,uc007fdw.1,uc007fdx.1	1721	Cbara1	NM_144822	chr10	FALSE|NA	FALSE|NA	FALSE|NA	1	1	1	1	1	1	0	0	0	0	0	0	Negative	8.00603	Active
uc007fea.1	uc007fea.1,uc007feb.1,uc007fdz.1,uc007fec.1	1722	Dnajb12	NM_019965	chr10	FALSE|NA	FALSE|NA	FALSE|NA	1	1	1	1	1	1	0	0	0	0	0	0	Negative	12.9691	Active
uc007fee.1	uc007fee.1	1724	Ddit4	NM_029083	chr10	FALSE|NA	FALSE|NA	FALSE|NA	1	1	1	1	1	1	1	1	1	1	0	0	Positive	29.6302	PRCa
uc007fef.1	uc007fef.1	1725	D10Ertd641e	NM_025514	chr10	FALSE|NA	FALSE|NA	FALSE|NA	NA	NA	NA	NA	NA	NA	NA	NA	NA	NA	NA	NA	NA	16.2807	NA
uc007feg.1	uc007feh.1,uc007feg.1,uc007fej.1,uc007fei.1	1726	Ascc1	NM_026937	chr10	FALSE|NA	FALSE|NA	FALSE|NA	NA	NA	NA	NA	NA	NA	NA	NA	NA	NA	NA	NA	NA	16.9795	NA
uc007fel.1	uc007fel.1,uc007fek.1	1727	testican-2,Spock2	NM_052994	chr10	TRUE	FALSE|NA	FALSE|NA	1	0	1	1	0	1	1	1	1	1	1	1	Positive	5.02699	PRCr
uc007fem.1	uc007fem.1	1728	Chst3	NM_016803	chr10	TRUE	FALSE|NA	TRUE	0	0	0	0	1	0	0	1	1	0	0	0	Positive	0.719743	Inactive
uc007fen.1	uc007fep.1,uc007feo.1,uc007feq.1,uc007fen.1	1729	Psap	NM_011179	chr10	FALSE|NA	FALSE|NA	FALSE|NA	NA	NA	NA	NA	NA	NA	NA	NA	NA	NA	NA	NA	NA	111.432	NA
uc007fev.1	uc007feu.1,uc007fez.1,uc007fet.1,uc007fer.1,uc007ffa.1,uc007fes.1,uc007fev.1	1730	Cdh23	NM_023370	chr10	FALSE|NA	FALSE|NA	FALSE|NA	NA	NA	NA	NA	NA	NA	NA	NA	NA	NA	NA	NA	NA	0.0595766	NA
uc007few.1	uc007fex.1,uc007few.1,uc007fey.1	1731	4632428N05Rik	NM_028732	chr10	TRUE	FALSE|NA	TRUE	1	1	1	0	0	1	1	1	1	0	0	0	Positive	0.21374	PRCi
uc007ffc.1	uc007ffc.1,uc007ffb.1	1732	Slc29a3	NM_023596	chr10	FALSE|NA	FALSE|NA	FALSE|NA	1	1	1	0	1	1	0	0	0	0	0	0	Negative	3.79578	Active
uc007ffe.1	uc007ffd.1,uc007fff.1,uc007ffe.1	1733	Unc5b	NM_029770	chr10	TRUE	TRUE	FALSE|NA	1	1	1	1	1	1	1	1	1	1	1	1	Positive	1.93968	PRCa
uc007ffj.1	uc007ffj.1	1737	Pcbd1	NM_025273	chr10	FALSE|NA	FALSE|NA	FALSE|NA	1	0	0	1	1	1	0	0	0	0	0	0	Negative	2.18834	Inactive
uc007ffk.1	uc007ffl.1,uc007ffk.1	1738	Sgpl1	NM_009163	chr10	FALSE|NA	FALSE|NA	FALSE|NA	1	1	1	1	1	1	0	0	0	0	0	0	Negative	26.7637	Active
uc007ffr.1	uc007ffq.1,uc007ffm.1,uc007fft.1,uc007ffp.1,uc007ffn.1,uc007ffs.1,uc007ffo.1,uc007ffr.1	1739	1700021K02Rik,Spatial	NM_001017441,NM_001017419,NM_001017409,NM_001017407,NM_001017433,NM_023064	chr10	TRUE	FALSE|NA	TRUE	0	0	0	0	0	1	0	1	1	0	0	0	Positive	0	PRCo
uc007ffu.1	uc007ffu.1	1740	Adamts14	NM_001081127	chr10	FALSE|NA	FALSE|NA	FALSE|NA	1	1	1	0	1	1	1	1	1	0	0	0	Positive	1.43579	PRCa
uc007ffw.1	uc007ffv.1,uc007ffw.1	1741	Prf1	NM_011073	chr10	FALSE|NA	FALSE|NA	FALSE|NA	1	0	0	1	1	1	0	1	1	0	0	0	Positive	0	Inactive
uc007ffx.1	uc007ffx.1	1742	X99384	NM_013753	chr10	FALSE|NA	FALSE|NA	FALSE|NA	1	1	1	1	1	1	0	0	0	0	0	0	Negative	40.0976	Active
uc007ffy.1	uc007ffy.1	1743	Nodal	NM_013611	chr10	FALSE|NA	FALSE|NA	FALSE|NA	1	1	1	1	1	1	0	0	1	0	0	0	Negative	26.3083	Active
uc007fga.1	uc007fga.1	1745	Eif4ebp2	NM_010124	chr10	FALSE|NA	FALSE|NA	FALSE|NA	1	1	1	1	1	1	0	0	0	0	0	0	Negative	50.6874	Active
uc007fgc.1	uc007fgc.1	1747	Lrrc20	NM_153542	chr10	FALSE|NA	FALSE|NA	FALSE|NA	1	1	1	1	1	1	1	1	1	0	0	0	Positive	2.22979	PRCa
uc007fge.1	uc007fge.1	1749	Ppa1	NM_026438	chr10	FALSE|NA	FALSE|NA	FALSE|NA	1	1	1	1	1	1	0	0	0	0	0	0	Negative	88.5805	Active
uc007fgg.1	uc007fgg.1	1751	Sar1a	NM_009120	chr10	FALSE|NA	FALSE|NA	FALSE|NA	1	1	1	1	1	1	0	0	0	0	0	0	Negative	38.0864	Active
uc007fgj.1	uc007fgk.1,uc007fgi.1,uc007fgl.1,uc007fgj.1	1753	Aifm2	NM_178058,NM_001039194,NM_153779	chr10	FALSE|NA	FALSE|NA	FALSE|NA	NA	NA	NA	NA	NA	NA	NA	NA	NA	NA	NA	NA	NA	9.70152	NA
uc007fgm.1	uc007fgm.1	1754	H2afy2	NM_207000	chr10	FALSE|NA	FALSE|NA	FALSE|NA	NA	NA	NA	NA	NA	NA	NA	NA	NA	NA	NA	NA	NA	21.1291	NA
uc007fgn.1	uc007fgn.1,uc007fgq.1,uc007fgo.1,uc007fgp.1	1755	Col13a1	NM_007731	chr10	TRUE	TRUE	FALSE|NA	1	1	0	1	1	1	1	1	1	1	1	1	Positive	0.489458	PRCr
uc007fgr.1	uc007fgr.1	1756	Ass1	NM_007494	chr10	FALSE|NA	FALSE|NA	FALSE|NA	0	0	0	0	0	0	0	0	1	0	0	0	Negative	133.415	Inactive
uc007fgs.1	uc007fgs.1,uc007fgt.1	1757	2010107G23Rik	NM_027251	chr10	FALSE|NA	FALSE|NA	FALSE|NA	1	1	1	0	1	1	0	1	1	0	0	0	Positive	5.44056	PRCa
uc007fgu.1	uc007fgu.1	1758	Neurog3	NM_009719	chr10	TRUE	TRUE	FALSE|NA	1	0	0	1	0	1	1	1	1	1	1	1	Positive	0.456846	PRCr
uc007fgv.1	uc007fgv.1,uc007fgw.1	1759	Tspan15	NM_197996	chr10	FALSE|NA	FALSE|NA	FALSE|NA	1	1	1	0	1	1	1	1	1	1	0	0	Positive	2.62264	PRCa
uc007fgx.1	uc007fgx.1	1760	Tacr2	NM_009314	chr10	FALSE|NA	FALSE|NA	FALSE|NA	1	0	0	0	1	1	0	1	1	1	0	0	Positive	0.0890722	Inactive
uc007fgy.1	uc007fgy.1,uc007fgz.1,uc007fha.1	1761	Hk1	NM_010438	chr10	FALSE|NA	FALSE|NA	FALSE|NA	1	1	1	1	1	1	1	1	0	1	0	0	Positive	27.4686	PRCa
uc007fhc.1	uc007fhc.1	1763	Hkdc1	NM_145419	chr10	FALSE|NA	FALSE|NA	FALSE|NA	0	0	0	0	0	1	0	0	1	0	0	0	Negative	0.0159342	Inactive
uc007fhd.1	uc007fhd.1	1764	Supv3l1	NM_181423	chr10	FALSE|NA	FALSE|NA	FALSE|NA	1	1	1	1	1	1	0	1	0	0	0	0	Positive	31.6886	PRCa
uc007fhg.1	uc007fhg.1,uc007fhh.1,uc007fhf.1	1766	Vps26a	NM_133672	chr10	FALSE|NA	FALSE|NA	FALSE|NA	1	1	1	1	1	1	0	0	0	0	0	0	Negative	39.1358	Active
uc007fhi.1	uc007fhi.1	1767	Srgn	NM_011157	chr10	FALSE|NA	FALSE|NA	FALSE|NA	0	0	0	0	0	1	0	0	1	1	0	0	Negative	0.381602	Inactive
uc007fhk.1	uc007fhj.1,uc007fhm.1,uc007fhk.1,uc007fhl.1	1768	2510003E04Rik,mKIAA1279,Kiaa1279	NM_028197	chr10	FALSE|NA	FALSE|NA	FALSE|NA	1	1	1	0	1	1	0	0	0	0	0	0	Negative	12.6075	Active
uc007fhn.1	uc007fhn.1	1769	Ddx21	NM_019553	chr10	FALSE|NA	FALSE|NA	FALSE|NA	1	1	1	1	1	1	0	0	0	0	0	0	Negative	107.601	Active
uc007fhp.1	uc007fho.1,uc007fhp.1,uc007fhq.1	1770	Ddx50	NM_053183	chr10	FALSE|NA	FALSE|NA	FALSE|NA	1	1	1	0	1	1	0	0	0	0	0	0	Negative	14.5416	Active
uc007fja.1	uc007fjb.1,uc007fjd.1,uc007fja.1,uc007fjc.1	1806	Ccar1	NM_026201	chr10	FALSE|NA	FALSE|NA	FALSE|NA	1	1	1	0	1	1	0	0	0	0	0	0	Negative	14.0359	Active
uc007fjh.1	uc007fjh.1,uc007fjg.1	1809	Slc25a16	NM_175194	chr10	FALSE|NA	FALSE|NA	FALSE|NA	1	1	1	0	1	1	0	0	0	0	0	0	Negative	7.04183	Active
uc007fjj.1	uc007fjj.1,uc007fji.1,uc007fjk.1	1810	mKIAA0083,Dna2l	NM_177372	chr10	FALSE|NA	FALSE|NA	FALSE|NA	1	1	1	1	1	1	0	0	0	0	0	0	Negative	14.2092	Active
uc007fjn.1	uc007fjm.1,uc007fjl.1,uc007fjn.1	1811	Rufy2	NM_027425	chr10	FALSE|NA	FALSE|NA	FALSE|NA	1	1	1	1	1	1	0	1	0	0	0	0	Positive	2.38625	PRCa
uc007fjo.1	uc007fjp.1,uc007fjo.1,uc007fjq.1	1812	AK156477,Hnrph3	NM_001079824	chr10	FALSE|NA	FALSE|NA	FALSE|NA	NA	NA	NA	NA	NA	NA	NA	NA	NA	NA	NA	NA	NA	5.21154	NA
uc007fjr.1	uc007fjr.1	1813	3110049J23Rik	NM_026085	chr10	FALSE|NA	FALSE|NA	FALSE|NA	NA	NA	NA	NA	NA	NA	NA	NA	NA	NA	NA	NA	NA	0.43253	NA
uc007fju.1	uc007fju.1,uc007fjt.1,uc007fjs.1	1814	Pbld	NM_026701	chr10	FALSE|NA	FALSE|NA	FALSE|NA	0	0	0	0	0	1	1	1	1	1	0	0	Positive	0.0892719	PRCo
uc007fjv.1	uc007fjw.1,uc007fjv.1	1815	Atoh7,AK005214	NM_016864	chr10	TRUE	FALSE|NA	FALSE|NA	1	1	0	1	0	1	1	1	1	1	1	0	Positive	0.0274286	PRCr
uc007fkc.1	uc007fkb.1,uc007fkc.1,uc007fka.1,uc007fkd.1	1818	Herc4	NM_026101	chr10	FALSE|NA	FALSE|NA	FALSE|NA	NA	NA	NA	NA	NA	NA	NA	NA	NA	NA	NA	NA	NA	32.8673	NA
uc007fke.1	uc007fke.1,uc007fkf.1	1819	Sirt1	NM_019812	chr10	FALSE|NA	FALSE|NA	FALSE|NA	NA	NA	NA	NA	NA	NA	NA	NA	NA	NA	NA	NA	NA	38.0132	NA
uc007fkg.1	uc007fkg.1	1820	Dnajc12	NM_013888	chr10	FALSE|NA	FALSE|NA	FALSE|NA	1	1	1	0	0	1	0	0	1	0	0	0	Negative	6.06993	Active
uc007fkh.1	uc007fkj.1,uc007fkh.1,uc007fki.1	1821	Ctnna3	NM_177612	chr10	FALSE|NA	FALSE|NA	FALSE|NA	1	1	1	0	0	1	0	0	0	0	0	0	Negative	0.0021348	Active
uc007fkl.1	uc007fkk.1,uc007fkl.1	1822	Lrrtm3	NM_178678	chr10	FALSE|NA	FALSE|NA	FALSE|NA	0	0	0	1	0	0	0	0	1	0	0	0	Negative	0	Inactive
uc007flq.1	uc007flq.1	1853	Reep3	NM_178606	chr10	FALSE|NA	FALSE|NA	FALSE|NA	1	1	1	0	1	1	0	0	0	0	0	0	Negative	3.27045	Active
uc007flw.1	uc007flw.1	1855	Nrbf2	NM_001036293	chr10	FALSE|NA	FALSE|NA	FALSE|NA	1	1	1	1	1	1	0	0	0	0	0	0	Negative	5.00585	Active
uc007fly.1	uc007fly.1,uc007flx.1	1856	Egr2	NM_010118	chr10	TRUE	TRUE	FALSE|NA	1	0	0	1	1	1	1	1	1	1	1	1	Positive	0.0172869	PRCr
uc007flz.1	uc007flz.1	1857	Gm237	NM_001005419	chr10	FALSE|NA	FALSE|NA	FALSE|NA	1	1	1	0	1	1	0	0	0	0	0	0	Negative	14.5058	Active
uc007fmb.1	uc007fmb.1,uc007fma.1,uc007fmc.1	1858	Zfp365	NM_178679	chr10	FALSE|NA	FALSE|NA	FALSE|NA	1	1	1	0	1	1	0	1	1	0	0	0	Positive	1.5338	PRCa
uc007fmd.1	uc007fme.1,uc007fmd.1	1859	Plekhk1	NM_001081346	chr10	FALSE|NA	FALSE|NA	FALSE|NA	1	1	1	0	1	1	0	0	0	0	0	0	Negative	1.5821	Active
uc007fmf.1	uc007fmh.1,uc007fmg.1,uc007fmj.1,uc007fmi.1,uc007fmf.1	1860	Arid5b	NM_023598	chr10	FALSE|NA	FALSE|NA	FALSE|NA	1	1	1	1	1	1	0	0	0	0	0	0	Negative	37.6095	Active
uc007fml.1	uc007fml.1	1862	1700040L02Rik	NM_028491	chr10	FALSE|NA	FALSE|NA	FALSE|NA	1	0	0	0	0	0	0	1	0	0	0	0	Positive	0.00997	Inactive
uc007fmm.1	uc007fmm.1	1863	Tmem26	NM_177794	chr10	TRUE	FALSE|NA	TRUE	1	0	0	0	0	1	1	1	1	1	0	0	Positive	0	PRCr
uc007fmo.1	uc007fmp.1,uc007fmo.1,uc007fmq.1	1865	Rhobtb1	NM_001081347	chr10	TRUE	TRUE	FALSE|NA	1	0	0	1	0	1	1	1	1	1	1	1	Positive	0.342137	PRCr
uc007fmr.1	uc007fmr.1	1866	Cdc2a	NM_007659	chr10	FALSE|NA	FALSE|NA	FALSE|NA	1	1	1	1	1	1	0	0	0	0	0	0	Negative	47.2955	Active
uc007fnk.1	uc007fnd.1,uc007fnk.1,uc007fne.1,uc007fmu.1,uc007fmx.1,uc007fnn.1,uc007fnc.1,uc007fmt.1,uc007fnj.1,uc007fni.1,uc007fnf.1,uc007fmy.1,uc007fnb.1,uc007fng.1,uc007fnl.1,uc007fna.1,uc007fmw.1,uc007fmz.1,uc007fnh.1,uc007fnm.1,uc007fmv.1	1868	mKIAA4185,Ank3	NM_170689,NM_170688,NM_170687,NM_170728,NM_170729,NM_146005,NM_170690,NM_009670,NM_170730	chr10	FALSE|NA	FALSE|NA	FALSE|NA	1	1	1	1	0	1	0	0	0	0	0	0	Negative	1.45503	Active
uc007fnq.1	uc007fnq.1,uc007fnr.1	1871	Slc16a9	NM_025807	chr10	TRUE	TRUE	FALSE|NA	1	1	1	1	1	1	1	1	1	1	0	1	Positive	0.911079	PRCa
uc007fnv.1	uc007fny.1,uc007fnv.1,uc007fnw.1,uc007fnx.1,uc007fnt.1,uc007fnu.1,uc007fns.1	1872	mKIAA1796,1200015N20Rik	NM_024244	chr10	FALSE|NA	FALSE|NA	FALSE|NA	1	1	1	1	1	1	0	0	1	0	0	0	Negative	1.25396	Active
uc007fnz.1	uc007foa.1,uc007fob.1,uc007fnz.1	1873	Phyhipl	NM_178621	chr10	FALSE|NA	FALSE|NA	FALSE|NA	1	1	1	1	1	1	0	0	1	0	0	0	Negative	2.17307	Active
uc007fog.1	uc007fof.1,uc007foi.1,uc007fog.1,uc007foh.1	1876	Bicc1	NM_031397	chr10	TRUE	TRUE	FALSE|NA	1	0	0	0	1	1	1	1	1	1	1	1	Positive	0.617741	PRCr
uc007fom.1	uc007fon.1,uc007fol.1,uc007fom.1	1878	Tfam	NM_009360	chr10	FALSE|NA	FALSE|NA	FALSE|NA	1	1	1	1	1	1	0	0	0	0	0	0	Negative	21.8268	Active
uc007foo.1	uc007foo.1	1879	Ube2d1	NM_145420	chr10	FALSE|NA	FALSE|NA	FALSE|NA	1	1	1	1	1	1	0	1	1	0	0	0	Positive	9.56088	PRCa
uc007foq.1	uc007foq.1	1881	Cisd1	NM_134007	chr10	FALSE|NA	FALSE|NA	FALSE|NA	1	1	1	0	1	1	0	0	1	0	0	0	Negative	34.4573	Active
uc007fos.1	uc007fos.1,uc007fov.1,uc007fot.1,uc007for.1	1882	Ipmk,AK076771	NM_027184	chr10	FALSE|NA	FALSE|NA	FALSE|NA	1	1	1	1	1	1	0	0	0	0	0	0	Negative	15.5849	Active
uc007fow.1	uc007fow.1	1884	Etv5	NM_023794	chr10	FALSE|NA	FALSE|NA	FALSE|NA	0	0	0	0	0	0	0	0	0	0	0	0	Negative	56.5223	Inactive
uc007foz.1	uc007foy.1,uc007foz.1,uc007fpa.1	1886	Zwint	NM_025635	chr10	FALSE|NA	FALSE|NA	FALSE|NA	1	1	1	1	1	1	0	0	0	0	0	0	Negative	24.793	Active
uc007fpk.1	uc007fpg.1,uc007fph.1,uc007fpl.1,uc007fpi.1,uc007fpo.1,uc007fpp.1,uc007fpf.1,uc007fpq.1,uc007fpj.1,uc007fpe.1,uc007fpn.1,uc007fpk.1,uc007fpr.1,uc007fpm.1	1889	Pcdh15,DQ354407,av	NM_023115	chr10	FALSE|NA	FALSE|NA	FALSE|NA	0	0	0	0	0	0	0	0	1	0	0	0	Negative	0	Inactive
uc007fpu.1	uc007fpu.1,uc007fpt.1	1891	Gnaz	NM_010311	chr10	FALSE|NA	FALSE|NA	FALSE|NA	1	0	0	1	0	1	0	1	1	0	0	0	Positive	2.87187	Inactive
uc007fpx.1	uc007fpz.1,uc007fpw.1,uc007fpx.1,uc007fqa.1,uc007fpy.1	1892	Rab36	NM_029781	chr10	FALSE|NA	FALSE|NA	FALSE|NA	1	0	0	0	0	1	1	1	1	1	0	0	Positive	0.0612432	PRCr
uc007fqb.1	uc007fqc.1,uc007fqb.1	1893	Bcr,mKIAA3017	NM_001081412	chr10	TRUE	FALSE|NA	TRUE	1	1	1	1	1	1	1	1	1	1	0	0	Positive	8.32413	PRCa
uc007fqe.1	uc007fqd.1,uc007fqf.1,uc007fqe.1,uc007fqg.1	1894	Specc1l,mKIAA0376	NM_153406	chr10	FALSE|NA	FALSE|NA	FALSE|NA	1	1	1	1	1	1	0	0	0	0	0	0	Negative	12.5528	Active
uc007fqh.1	uc007fqh.1	1895	Adora2a	NM_009630	chr10	TRUE	FALSE|NA	FALSE|NA	1	0	1	1	0	1	1	1	1	1	1	0	Positive	0.0876762	PRCr
uc007fqj.1	uc007fqj.1	1896	Upb1	NM_133995	chr10	FALSE|NA	FALSE|NA	FALSE|NA	1	0	1	1	0	1	1	1	1	1	0	0	Positive	0.19783	PRCr
uc007fqk.1	uc007fqi.1,uc007fql.1,uc007fqk.1	1897	1110038D17Rik	NM_175133	chr10	FALSE|NA	FALSE|NA	FALSE|NA	NA	NA	NA	NA	NA	NA	NA	NA	NA	NA	NA	NA	NA	2.42192	NA
uc007fqm.1	uc007fqm.1	1898	Snrpd3	NM_026095	chr10	FALSE|NA	FALSE|NA	FALSE|NA	NA	NA	NA	NA	NA	NA	NA	NA	NA	NA	NA	NA	NA	232.839	NA
uc007fqn.1	uc007fqn.1	1899	AI646023	NM_198860	chr10	TRUE	TRUE	FALSE|NA	1	0	0	1	0	1	1	1	1	1	1	1	Positive	0.123509	PRCr
uc007fqo.1	uc007fqp.1,uc007fqo.1	1900	Ggt1	NM_008116	chr10	FALSE|NA	FALSE|NA	FALSE|NA	1	1	0	1	1	1	1	0	1	0	0	0	Positive	5.3198	Active
uc007fqq.1	uc007fqq.1,uc007fqs.1,uc007fqr.1	1901	Ggtla1	NM_011820	chr10	FALSE|NA	FALSE|NA	FALSE|NA	0	0	0	0	0	0	0	1	1	0	0	0	Positive	0.0477365	PRCo
uc007fqt.1	uc007fqt.1	1902	Susd2	NM_027890	chr10	FALSE|NA	FALSE|NA	FALSE|NA	1	1	1	1	1	1	0	0	0	0	0	0	Negative	12.3963	Active
uc007fqx.1	uc007fqy.1,uc007fqv.1,uc007fqx.1,uc007fqw.1,uc007fqz.1,uc007fqu.1	1903	Cabin1	NM_172549	chr10	FALSE|NA	FALSE|NA	FALSE|NA	1	1	1	1	1	1	0	0	0	0	0	0	Negative	12.4306	Active
uc007fra.1	uc007fra.1	1904	Ddt	NM_010027	chr10	FALSE|NA	FALSE|NA	FALSE|NA	1	1	1	1	1	1	0	0	0	0	0	0	Negative	62.5858	Active
uc007frb.1	uc007frb.1	1905	Gstt3	NM_133994	chr10	FALSE|NA	FALSE|NA	FALSE|NA	1	1	1	1	1	1	1	0	0	0	0	0	Positive	2.12853	Active
uc007frc.1	uc007frc.1	1906	Gstt1	NM_008185	chr10	FALSE|NA	FALSE|NA	FALSE|NA	0	1	0	0	0	1	0	1	1	0	0	0	Positive	4.26932	Inactive
uc007fre.1	uc007fre.1,uc007frd.1	1907	Gstt4	NM_029472	chr10	FALSE|NA	FALSE|NA	FALSE|NA	0	0	0	0	1	0	0	0	1	0	0	0	Negative	0.0526348	Inactive
uc007frf.1	uc007frg.1,uc007frf.1	1908	Gstt2	NM_010361	chr10	FALSE|NA	FALSE|NA	FALSE|NA	1	1	1	1	1	1	0	1	0	0	0	0	Positive	16.9967	PRCa
uc007ftc.1	uc007ftc.1	1956	Mif	NM_010798	chr10	FALSE|NA	FALSE|NA	FALSE|NA	1	1	1	1	1	1	0	0	0	0	0	0	Negative	641.092	Active
uc007ftj.1	uc007ftk.1,uc007ftl.1,uc007ftj.1	1963	Derl3	NM_024440	chr10	FALSE|NA	FALSE|NA	FALSE|NA	NA	NA	NA	NA	NA	NA	NA	NA	NA	NA	NA	NA	NA	3.88024	NA
uc007ftm.1	uc007ftn.1,uc007ftm.1	1964	Smarcb1	NM_011418	chr10	FALSE|NA	FALSE|NA	FALSE|NA	NA	NA	NA	NA	NA	NA	NA	NA	NA	NA	NA	NA	NA	43.8039	NA
uc007fto.1	uc007fto.1,uc007ftp.1	1965	Mmp11	NM_008606	chr10	FALSE|NA	FALSE|NA	FALSE|NA	1	1	1	1	1	1	0	0	1	0	0	0	Negative	17.5722	Active
uc007ftr.1	uc007ftq.1,uc007ftr.1	1966	Ndg2	NM_175329	chr10	FALSE|NA	FALSE|NA	FALSE|NA	NA	NA	NA	NA	NA	NA	NA	NA	NA	NA	NA	NA	NA	228.311	NA
uc007fts.1	uc007fts.1	1967	Gm867	NM_001037714	chr10	FALSE|NA	FALSE|NA	FALSE|NA	NA	NA	NA	NA	NA	NA	NA	NA	NA	NA	NA	NA	NA	4.46651	NA
uc007ftt.1	uc007ftt.1	1968	Vpreb3	NM_009514	chr10	FALSE|NA	FALSE|NA	FALSE|NA	1	0	0	1	1	0	0	0	0	0	0	0	Negative	2.37836	Inactive
uc007ftv.1	uc007ftv.1,uc007ftu.1	1969	EG333669	NM_198635	chr10	FALSE|NA	FALSE|NA	FALSE|NA	1	0	0	0	1	0	0	0	0	0	0	0	Negative	1.27346	Inactive
uc007ftw.1	uc007ftw.1	1970	Zfp280b	NM_177475	chr10	FALSE|NA	FALSE|NA	FALSE|NA	1	1	1	1	1	1	0	0	0	0	0	0	Negative	20.0352	Active
uc007ftx.1	uc007ftx.1	1971	Slc5a4b	NM_023219	chr10	FALSE|NA	FALSE|NA	FALSE|NA	0	0	0	0	0	0	0	0	1	0	0	0	Negative	0.741007	Inactive
uc007fty.1	uc007fty.1	1972	Slc5a4a	NM_133184	chr10	FALSE|NA	FALSE|NA	FALSE|NA	0	0	0	1	0	0	0	0	1	0	0	0	Negative	0.0420296	Inactive
uc007fua.1	uc007fua.1,uc007fub.1,uc007ftz.1	1973	Prmt2	NM_133182,NM_001077638	chr10	FALSE|NA	FALSE|NA	FALSE|NA	1	1	1	0	0	1	0	0	0	0	0	0	Negative	4.89624	Active
uc007fuc.1	uc007fuc.1	1974	S100b	NM_009115	chr10	FALSE|NA	FALSE|NA	FALSE|NA	0	0	0	1	1	0	0	1	1	0	0	0	Positive	0.061869	Inactive
uc007fuf.1	uc007fue.1,uc007fuh.1,uc007fug.1,uc007fud.1,uc007fuf.1	1975	Dip2a,mKIAA0184	NM_001081419	chr10	FALSE|NA	FALSE|NA	FALSE|NA	1	1	1	1	0	1	0	0	1	0	0	0	Negative	2.58955	Active
uc007fuk.1	uc007fum.1,uc007fuj.1,uc007ful.1,uc007fuk.1	1977	PCNT2,Pcnt	NM_008787	chr10	FALSE|NA	FALSE|NA	FALSE|NA	1	1	1	1	1	1	0	0	0	0	0	0	Negative	26.657	Active
uc007fun.1	uc007fun.1	1978	2610028H24Rik	NM_029816	chr10	FALSE|NA	FALSE|NA	FALSE|NA	NA	NA	NA	NA	NA	NA	NA	NA	NA	NA	NA	NA	NA	0	NA
uc007fuo.1	uc007fuo.1	1979	A130042E20Rik	NM_172550	chr10	FALSE|NA	FALSE|NA	FALSE|NA	NA	NA	NA	NA	NA	NA	NA	NA	NA	NA	NA	NA	NA	1.59069	NA
uc007fup.1	uc007fup.1	1980	Mcm3ap	NM_019434	chr10	FALSE|NA	FALSE|NA	FALSE|NA	NA	NA	NA	NA	NA	NA	NA	NA	NA	NA	NA	NA	NA	22.7681	NA
uc007fuq.1	uc007fuq.1	1981	Lss	NM_146006	chr10	FALSE|NA	FALSE|NA	FALSE|NA	1	1	1	1	1	1	0	0	0	0	0	0	Negative	24.5703	Active
uc007fur.1	uc007fur.1,uc007fus.1	1982	1700027D21Rik	NM_029661	chr10	FALSE|NA	FALSE|NA	FALSE|NA	0	0	0	1	0	0	0	1	1	0	0	0	Positive	0.0556403	Inactive
uc007fut.1	uc007fut.1	1983	Ftcd	NM_080845	chr10	FALSE|NA	FALSE|NA	FALSE|NA	0	0	0	0	0	0	0	1	1	0	0	0	Positive	0	PRCo
uc007fuu.1	uc007fuu.1,uc007fuw.1,uc007fuv.1	1984	Col6a2	NM_146007	chr10	FALSE|NA	FALSE|NA	FALSE|NA	1	0	0	1	0	1	0	1	1	0	0	0	Positive	0.112115	Inactive
uc007fux.1	uc007fux.1	1985	Col6a1	NM_009933	chr10	FALSE|NA	FALSE|NA	FALSE|NA	0	0	0	1	0	0	0	0	1	0	0	0	Negative	0.0372521	Inactive
uc007fuz.1	uc007fva.1,uc007fuz.1,uc007fuy.1	1986	Pcbp3	NM_021568	chr10	FALSE|NA	FALSE|NA	FALSE|NA	1	1	1	1	1	1	1	0	1	0	0	0	Positive	5.89858	Active
uc007fvd.1	uc007fvd.1,uc007fvf.1,uc007fvc.1,uc007fve.1	1988	Slc19a1	NM_031196	chr10	FALSE|NA	FALSE|NA	FALSE|NA	NA	NA	NA	NA	NA	NA	NA	NA	NA	NA	NA	NA	NA	11.1435	NA
uc007fvh.1	uc007fvh.1,uc007fvg.1	1989	Col18a1	NM_009929	chr10	FALSE|NA	FALSE|NA	FALSE|NA	NA	NA	NA	NA	NA	NA	NA	NA	NA	NA	NA	NA	NA	44.075	NA
uc007fvj.1	uc007fvk.1,uc007fvj.1	1991	C21orf80,Pofut2	NM_030262	chr10	FALSE|NA	FALSE|NA	FALSE|NA	1	1	1	1	1	1	0	0	1	0	0	0	Negative	14.5956	Active
uc007fvp.1	uc007fvn.1,uc007fvs.1,uc007fvo.1,uc007fvr.1,uc007fvl.1,uc007fvq.1,uc007fvm.1,uc007fvp.1	1992	Adarb1	NM_001024840,NM_001024837,NM_001024838,NM_001024839,NM_130895	chr10	TRUE	FALSE|NA	TRUE	1	1	1	1	1	1	1	1	1	1	0	0	Positive	2.74181	PRCa
uc007fvt.1	uc007fvt.1,uc007fvu.1	1993	1810008A18Rik	NM_133998	chr10	FALSE|NA	FALSE|NA	FALSE|NA	1	1	1	1	1	1	0	0	0	0	0	0	Negative	19.7053	Active
uc007fvv.1	uc007fvv.1,uc007fvw.1	1994	Itgb2	NM_008404	chr10	FALSE|NA	FALSE|NA	FALSE|NA	0	0	0	0	0	0	0	0	1	0	0	0	Negative	0.0452677	Inactive
uc007fvx.1	uc007fvx.1	1995	Pttg1ip	NM_145925	chr10	FALSE|NA	FALSE|NA	FALSE|NA	1	1	1	0	1	1	0	0	0	0	0	0	Negative	27.6245	Active
uc007fvz.1	uc007fvy.1,uc007fvz.1	1996	Sumo3	NM_019929	chr10	FALSE|NA	FALSE|NA	FALSE|NA	1	1	1	1	1	1	0	0	0	0	0	0	Negative	66.8687	Active
uc007fwa.1	uc007fwa.1	1997	Ube2g2	NM_019803	chr10	FALSE|NA	FALSE|NA	FALSE|NA	1	1	1	1	1	1	0	0	0	0	0	0	Negative	12.4363	Active
uc007fwc.1	uc007fwc.1	1999	Krtap12-1	NM_010670	chr10	FALSE|NA	FALSE|NA	FALSE|NA	1	0	0	1	0	0	0	0	0	0	0	0	Negative	0	Inactive
uc007fwe.1	uc007fwg.1,uc007fwe.1	2001	C330046G03Rik	NM_145855	chr10	FALSE|NA	FALSE|NA	FALSE|NA	0	0	0	0	0	0	0	1	1	0	0	0	Positive	0.390003	PRCo
uc007fwf.1	uc007fwf.1	2002	EG544710	NM_001024709	chr10	FALSE|NA	FALSE|NA	FALSE|NA	0	0	0	0	0	1	0	0	1	0	0	0	Negative	0	Inactive
uc007fwi.1	uc007fwi.1	2004	Lrrc3	NM_145152	chr10	FALSE|NA	FALSE|NA	FALSE|NA	1	1	1	1	1	1	1	1	1	0	0	0	Positive	1.55676	PRCa
uc007fwl.1	uc007fwk.1,uc007fwl.1,uc007fwj.1,uc007fwm.1	2005	Trpm2	NM_138301	chr10	FALSE|NA	FALSE|NA	FALSE|NA	1	0	0	0	0	1	1	1	1	1	0	1	Positive	0.0296347	PRCr
uc007fwn.1	uc007fwn.1	2006	1810043G02Rik	NM_026431	chr10	FALSE|NA	FALSE|NA	FALSE|NA	1	1	1	1	1	1	0	1	0	0	0	0	Positive	3.12938	PRCa
uc007fwo.1	uc007fwo.1	2007	Pfkl	NM_008826	chr10	FALSE|NA	FALSE|NA	FALSE|NA	1	1	1	1	1	1	0	0	0	0	0	0	Negative	157.272	Active
uc007fwr.1	uc007fxb.1,uc007fwq.1,uc007fxc.1,uc007fwu.1,uc007fxa.1,uc007fwv.1,uc007fxd.1,uc007fwz.1,uc007fws.1,uc007fww.1,uc007fwr.1,uc007fwy.1,uc007fwt.1,uc007fwx.1	2009	Aire	NM_009646	chr10	FALSE|NA	FALSE|NA	FALSE|NA	1	1	1	1	1	1	0	0	1	0	0	0	Negative	21.6208	Active
uc007fxg.1	uc007fxg.1,uc007fxh.1,uc007fxe.1,uc007fxf.1	2010	Dnmt3l	NM_019448,NM_001081695	chr10	FALSE|NA	FALSE|NA	FALSE|NA	1	1	1	1	1	1	0	0	0	0	0	0	Negative	270.754	Active
uc007fxi.1	uc007fxi.1	2011	Icosl	NM_015790	chr10	FALSE|NA	FALSE|NA	FALSE|NA	1	1	1	1	1	1	0	1	1	0	0	0	Positive	13.9194	PRCa
uc007fxj.1	uc007fxj.1	2012	D10Jhu81e	NM_138601	chr10	FALSE|NA	FALSE|NA	FALSE|NA	1	1	1	1	1	1	0	0	0	0	0	0	Negative	27.656	Active
uc007fxk.1	uc007fxk.1,uc007fxl.1	2013	Pwp2,wdp103	NM_029546	chr10	FALSE|NA	FALSE|NA	FALSE|NA	1	1	1	1	1	1	0	0	0	0	0	0	Negative	31.0533	Active
uc007fxm.1	uc007fxm.1,uc007fxn.1	2014	Tmem1	NM_001081055	chr10	FALSE|NA	FALSE|NA	FALSE|NA	1	1	1	1	1	1	1	1	1	1	0	0	Positive	9.39838	PRCa
uc007fxp.1	uc007fxr.1,uc007fxo.1,uc007fxp.1,uc007fxq.1	2015	Agpat3	NM_053014	chr10	FALSE|NA	FALSE|NA	FALSE|NA	1	0	0	1	1	0	0	0	1	0	0	0	Negative	10.873	Inactive
uc007fxs.1	uc007fxs.1	2016	Rrp1	NM_010925	chr10	FALSE|NA	FALSE|NA	FALSE|NA	1	1	1	1	1	1	0	0	0	0	0	0	Negative	150.659	Active
uc007fxt.1	uc007fxt.1	2017	Cstb	NM_007793	chr10	FALSE|NA	FALSE|NA	FALSE|NA	1	1	1	1	1	1	0	0	0	0	0	0	Negative	55.8094	Active
uc007fxu.2	uc007fxu.2	2018	Pdxk	NM_172134	chr10	FALSE|NA	FALSE|NA	FALSE|NA	1	1	1	1	1	1	1	1	1	1	0	0	Positive	8.95029	PRCa
uc007fxv.1	uc007fxv.1,uc007fxx.1,uc007fxy.1,uc007fya.1,uc007fxz.1,uc007fxw.1	2019	Ilvbl	NM_173751	chr10	FALSE|NA	FALSE|NA	FALSE|NA	1	1	1	1	1	1	1	0	0	0	0	0	Positive	4.28045	Active
uc007fyc.1	uc007fyc.1	2021	Olfr1357	NM_001011737	chr10	FALSE|NA	FALSE|NA	FALSE|NA	0	0	0	0	0	0	0	0	1	0	0	0	Negative	0	Inactive
uc007fyd.1	uc007fyd.1	2022	Casp14	NM_009809	chr10	FALSE|NA	FALSE|NA	FALSE|NA	0	0	0	0	0	0	0	0	1	0	0	0	Negative	0.0541829	Inactive
uc007fyg.1	uc007fyg.1	2025	Slc1a6	NM_009200	chr10	TRUE	FALSE|NA	TRUE	1	0	0	0	0	1	1	1	1	1	1	0	Positive	0.524709	PRCr
uc007fyh.1	uc007fyh.1	2026	Olfr1356	NM_146308	chr10	FALSE|NA	FALSE|NA	FALSE|NA	0	0	0	0	0	0	0	0	0	0	0	0	Negative	0	Inactive
uc007fyi.1	uc007fyi.1	2027	Olfr1355	NM_207571	chr10	FALSE|NA	FALSE|NA	FALSE|NA	0	0	0	0	0	0	0	0	0	0	0	0	Negative	0	Inactive
uc007fyj.1	uc007fyj.1	2028	Olfr8	NM_207201	chr10	FALSE|NA	FALSE|NA	FALSE|NA	0	0	0	0	0	0	0	0	0	0	0	0	Negative	0	Inactive
uc007fyk.1	uc007fyk.1	2029	Olfr1353	NM_147042	chr10	FALSE|NA	FALSE|NA	FALSE|NA	0	0	0	1	0	0	0	0	0	0	0	0	Negative	0	Inactive
uc007fyl.1	uc007fyl.1	2030	Olfr1352	NM_147071	chr10	FALSE|NA	FALSE|NA	FALSE|NA	0	0	0	0	0	0	0	0	1	0	0	0	Negative	0	Inactive
uc007fym.1	uc007fym.1	2031	Olfr1351	NM_147040	chr10	FALSE|NA	FALSE|NA	FALSE|NA	0	0	0	0	0	0	0	0	0	0	0	0	Negative	0	Inactive
uc007fyn.1	uc007fyn.1	2032	Olfr57	NM_147041	chr10	FALSE|NA	FALSE|NA	FALSE|NA	0	0	0	0	1	0	0	0	0	0	0	0	Negative	0	Inactive
uc007fyo.1	uc007fyo.1	2033	2610008E11Rik	NM_001004362	chr10	FALSE|NA	FALSE|NA	FALSE|NA	0	1	0	0	1	1	0	0	0	0	0	0	Negative	0.851868	Active
uc007fyp.1	uc007fyp.1	2035	Vmn2r81	NM_175936	chr10	FALSE|NA	FALSE|NA	FALSE|NA	0	0	0	0	0	0	0	0	0	0	0	0	Negative	0	Inactive
uc007fyr.1	uc007fyq.1,uc007fyt.1,uc007fys.1,uc007fyu.1,uc007fyr.1	2038	Ppap2c	NM_015817	chr10	FALSE|NA	FALSE|NA	FALSE|NA	1	1	1	1	1	1	0	1	1	1	0	0	Positive	5.39157	PRCa
uc007fyx.1	uc007fyy.1,uc007fyv.1,uc007fyx.1,uc007fyw.1	2039	Mier2	NM_027422	chr10	FALSE|NA	FALSE|NA	FALSE|NA	1	1	1	1	1	1	0	1	0	0	0	0	Positive	19.1888	PRCa
uc007fyz.1	uc007fza.1,uc007fyz.1	2040	Theg	NM_199226,NM_011583	chr10	FALSE|NA	FALSE|NA	FALSE|NA	0	0	0	1	1	0	0	1	1	0	0	0	Positive	0.0197644	Inactive
uc007fzc.1	uc007fzb.1,uc007fzc.1	2041	4932409I22Rik	NM_198614	chr10	TRUE	FALSE|NA	TRUE	1	1	1	1	0	1	0	1	1	0	0	0	Positive	0.278696	PRCi
uc007fze.1	uc007fze.1	2043	Gm1157	NM_001033473	chr10	FALSE|NA	FALSE|NA	FALSE|NA	0	0	0	1	1	0	0	0	1	0	0	0	Negative	0.00989011	Inactive
uc007fzf.1	uc007fzg.1,uc007fzf.1	2044	Madcam1	NM_013591	chr10	FALSE|NA	FALSE|NA	FALSE|NA	1	1	1	1	1	1	0	0	0	0	0	0	Negative	0.591067	Active
uc007fzh.1	uc007fzh.1	2045	Gtrgeo22	NM_148934	chr10	FALSE|NA	FALSE|NA	FALSE|NA	1	1	1	1	1	1	0	0	0	0	0	0	Negative	17.9482	Active
uc007fzi.1	uc007fzi.1	2046	Cdc34	NM_177613	chr10	FALSE|NA	FALSE|NA	FALSE|NA	1	1	1	1	1	1	0	0	0	0	0	0	Negative	161.049	Active
uc007fzj.1	uc007fzj.1,uc007fzk.1	2047	Gzmm,MMET-1	NM_008504	chr10	FALSE|NA	FALSE|NA	FALSE|NA	1	1	1	0	1	0	0	1	0	0	0	0	Positive	0.230349	PRCa
uc007fzl.1	uc007fzm.1,uc007fzl.1	2048	Bsg	NM_009768,NM_001077184	chr10	FALSE|NA	FALSE|NA	FALSE|NA	1	1	1	1	1	1	0	0	0	0	0	0	Negative	175.248	Active
uc007fzn.1	uc007fzn.1	2049	Hcn2	NM_008226	chr10	TRUE	FALSE|NA	TRUE	NA	NA	NA	NA	NA	NA	NA	NA	NA	NA	NA	NA	NA	6.07292	NA
uc007fzo.1	uc007fzo.1	2050	Polrmt	NM_172551	chr10	FALSE|NA	FALSE|NA	FALSE|NA	NA	NA	NA	NA	NA	NA	NA	NA	NA	NA	NA	NA	NA	17.5612	NA
uc007fzp.1	uc007fzp.1,uc007fzq.1	2051	Fgf22	NM_023304	chr10	FALSE|NA	FALSE|NA	FALSE|NA	NA	NA	NA	NA	NA	NA	NA	NA	NA	NA	NA	NA	NA	0.328133	NA
uc007fzr.1	uc007fzr.1	2052	Rnf126	NM_144528	chr10	FALSE|NA	FALSE|NA	FALSE|NA	NA	NA	NA	NA	NA	NA	NA	NA	NA	NA	NA	NA	NA	46.3616	NA
uc007fzs.1	uc007fzt.1,uc007fzs.1	2053	FLRG,Fstl3	NM_031380	chr10	TRUE	FALSE|NA	TRUE	0	0	0	1	1	1	0	1	1	1	0	0	Positive	0.921439	Inactive
uc007fzu.1	uc007fzu.1	2054	Prssl1	NM_001042710	chr10	FALSE|NA	FALSE|NA	FALSE|NA	0	0	0	0	0	0	0	0	1	0	0	0	Negative	0.124607	Inactive
uc007fzw.1	uc007fzx.1,uc007fzw.1,uc007fzv.1	2055	Palm	NM_023128	chr10	FALSE|NA	FALSE|NA	FALSE|NA	1	1	1	1	1	1	0	1	1	0	0	0	Positive	16.961	PRCa
uc007fzz.1	uc007gaa.1,uc007fzz.1,uc007fzy.1	2056	9130017N09Rik	NM_030218	chr10	FALSE|NA	FALSE|NA	FALSE|NA	1	0	1	0	0	1	1	0	0	0	0	0	Positive	0.45506	Inactive
uc007gab.1	uc007gad.1,uc007gac.1,uc007gab.1	2057	Ptbp1	NM_001077363,NM_008956	chr10	FALSE|NA	FALSE|NA	FALSE|NA	NA	NA	NA	NA	NA	NA	NA	NA	NA	NA	NA	NA	NA	137.261	NA
uc007gae.1	uc007gaf.1,uc007gae.1,uc007gag.1	2058	BC005764	NM_181681	chr10	TRUE	FALSE|NA	TRUE	NA	NA	NA	NA	NA	NA	NA	NA	NA	NA	NA	NA	NA	0.621794	NA
uc007gah.1	uc007gah.1	2059	Prtn3	NM_011178	chr10	FALSE|NA	FALSE|NA	FALSE|NA	0	0	0	1	0	0	0	0	1	0	0	0	Negative	0.203594	Inactive
uc007gai.1	uc007gai.1	2060	Ela2	NM_015779	chr10	FALSE|NA	FALSE|NA	FALSE|NA	0	0	0	0	0	0	0	0	1	0	0	0	Negative	0	Inactive
uc007gaj.1	uc007gaj.1	2061	Cfd	NM_013459	chr10	FALSE|NA	FALSE|NA	FALSE|NA	0	0	0	1	1	0	0	1	1	0	0	0	Positive	0.12887	Inactive
uc007gak.1	uc007gal.1,uc007gak.1,uc007gam.1	2062	Med16	NM_198107	chr10	FALSE|NA	FALSE|NA	FALSE|NA	1	1	1	0	1	1	0	0	0	0	0	0	Negative	17.2579	Active
uc007gan.1	uc007gan.1	2063	C030046I01Rik	NM_177994	chr10	FALSE|NA	FALSE|NA	FALSE|NA	NA	NA	NA	NA	NA	NA	NA	NA	NA	NA	NA	NA	NA	20.7112	NA
uc007gao.1	uc007gao.1	2064	Kiss1r	NM_053244	chr10	TRUE	FALSE|NA	TRUE	NA	NA	NA	NA	NA	NA	NA	NA	NA	NA	NA	NA	NA	0.196811	NA
uc007gap.1	uc007gaq.1,uc007gap.1,uc007gar.1	2065	Arid3a	NM_007880	chr10	FALSE|NA	FALSE|NA	FALSE|NA	1	1	1	1	1	1	0	1	1	1	0	0	Positive	3.86139	PRCa
uc007gat.1	uc007gat.1,uc007gas.1	2066	Wdr18	NM_175450	chr10	FALSE|NA	FALSE|NA	FALSE|NA	1	1	1	1	1	1	0	0	0	0	0	0	Negative	45.2307	Active
uc007gau.1	uc007gav.1,uc007gau.1	2067	Grin3b	NM_130455	chr10	FALSE|NA	FALSE|NA	FALSE|NA	NA	NA	NA	NA	NA	NA	NA	NA	NA	NA	NA	NA	NA	0.0578513	NA
uc007gax.1	uc007gay.1,uc007gax.1,uc007gaw.1	2068	mFLJ00277,ORF61	NM_001003949	chr10	FALSE|NA	FALSE|NA	FALSE|NA	NA	NA	NA	NA	NA	NA	NA	NA	NA	NA	NA	NA	NA	53.4172	NA
uc007gaz.1	uc007gaz.1	2069	Cnn2	NM_007725	chr10	FALSE|NA	FALSE|NA	FALSE|NA	1	1	1	1	1	1	0	1	1	0	0	0	Positive	18.7717	PRCa
uc007gba.1	uc007gbb.1,uc007gba.1,uc007gbc.1	2070	Abca7	NM_013850	chr10	FALSE|NA	FALSE|NA	FALSE|NA	1	1	1	1	1	1	0	0	0	0	0	0	Negative	2.8508	Active
uc007gbh.1	uc007gbe.1,uc007gbh.1,uc007gbg.1,uc007gbd.1,uc007gbf.1	2071	Hmha1	NM_027521	chr10	FALSE|NA	FALSE|NA	FALSE|NA	1	0	0	1	1	1	0	0	1	0	0	0	Negative	9.92239	Inactive
uc007gbi.1	uc007gbi.1	2072	Polr2e	NM_025554	chr10	FALSE|NA	FALSE|NA	FALSE|NA	1	1	1	1	1	1	0	0	0	0	0	0	Negative	294.355	Active
uc007gbk.1	uc007gbj.1,uc007gbl.1,uc007gbk.1	2073	GPx4,Gpx4	NM_008162,NM_001037741	chr10	FALSE|NA	FALSE|NA	FALSE|NA	1	1	1	1	1	1	0	0	0	0	0	0	Negative	302.057	Active
uc007gbq.1	uc007gbq.1,uc007gbm.1,uc007gbr.1,uc007gbs.1,uc007gbp.1,uc007gbo.1,uc007gbn.1	2074	Sbno2,Sno	NM_183426	chr10	FALSE|NA	FALSE|NA	FALSE|NA	1	1	1	1	1	1	0	0	0	0	0	0	Negative	18.7612	Active
uc007gbu.1	uc007gbu.1,uc007gbt.1,uc007gbv.1	2075	lkb1,Stk11	NM_011492	chr10	FALSE|NA	FALSE|NA	FALSE|NA	NA	NA	NA	NA	NA	NA	NA	NA	NA	NA	NA	NA	NA	56.3318	NA
uc007gbx.1	uc007gbx.1,uc007gbw.1	2076	Dos	NM_015761	chr10	FALSE|NA	FALSE|NA	FALSE|NA	NA	NA	NA	NA	NA	NA	NA	NA	NA	NA	NA	NA	NA	6.68439	NA
uc007gby.1	uc007gbz.1,uc007gby.1	2077	Atp5d	NM_025313	chr10	FALSE|NA	FALSE|NA	FALSE|NA	1	1	1	1	1	1	0	0	0	0	0	0	Negative	223.217	Active
uc007gca.1	uc007gcc.1,uc007gcd.1,uc007gca.1,uc007gcb.1	2078	Midn	NM_021565	chr10	FALSE|NA	FALSE|NA	FALSE|NA	1	1	1	1	1	1	0	0	0	0	0	0	Negative	32.0022	Active
uc007gce.1	uc007gce.1	2079	Cirbp	NM_007705	chr10	FALSE|NA	FALSE|NA	FALSE|NA	1	1	1	1	1	1	0	0	0	0	0	0	Negative	27.0835	Active
uc007gcf.1	uc007gcf.1	2080	1600002K03Rik	NM_027207	chr10	FALSE|NA	FALSE|NA	FALSE|NA	1	1	1	1	1	1	0	0	0	0	0	0	Negative	6.82555	Active
uc007gcg.1	uc007gcg.1	2081	Efna2	NM_007909	chr10	TRUE	FALSE|NA	FALSE|NA	1	1	1	0	0	1	0	1	1	0	0	0	Positive	5.0322	PRCi
uc007gch.1	uc007gch.1	2082	Mum1	NM_023431	chr10	FALSE|NA	FALSE|NA	FALSE|NA	1	1	1	1	1	1	0	0	0	0	0	0	Negative	19.9571	Active
uc007gci.1	uc007gci.1	2083	Ndufs7	NM_029272	chr10	FALSE|NA	FALSE|NA	FALSE|NA	NA	NA	NA	NA	NA	NA	NA	NA	NA	NA	NA	NA	NA	89.1519	NA
uc007gcj.1	uc007gcj.1	2084	Gamt	NM_010255	chr10	FALSE|NA	FALSE|NA	FALSE|NA	NA	NA	NA	NA	NA	NA	NA	NA	NA	NA	NA	NA	NA	1.77737	NA
uc007gck.1	uc007gck.1,uc007gcl.1,uc007gcm.1	2085	Dazap1	NM_133188	chr10	FALSE|NA	FALSE|NA	FALSE|NA	1	1	1	1	1	1	0	0	0	0	0	0	Negative	94.6908	Active
uc007gcn.1	uc007gcn.1	2086	Rps15	NM_009091	chr10	FALSE|NA	FALSE|NA	FALSE|NA	1	1	1	1	1	1	0	0	0	0	0	0	Negative	1365.57	Active
uc007gcp.1	uc007gco.1,uc007gcp.1	2087	Apc2	NM_011789	chr10	FALSE|NA	FALSE|NA	FALSE|NA	NA	NA	NA	NA	NA	NA	NA	NA	NA	NA	NA	NA	NA	0.0693725	NA
uc007gcq.1	uc007gcq.1	2088	2310011J03Rik	NM_025521	chr10	FALSE|NA	FALSE|NA	FALSE|NA	NA	NA	NA	NA	NA	NA	NA	NA	NA	NA	NA	NA	NA	15.0064	NA
uc007gcs.1	uc007gcs.1	2090	Pcsk4	NM_008793	chr10	FALSE|NA	FALSE|NA	FALSE|NA	NA	NA	NA	NA	NA	NA	NA	NA	NA	NA	NA	NA	NA	1.18729	NA
uc007gct.1	uc007gct.1,uc007gcu.1	2091	Reep6	NM_139292	chr10	FALSE|NA	FALSE|NA	FALSE|NA	NA	NA	NA	NA	NA	NA	NA	NA	NA	NA	NA	NA	NA	3.58941	NA
uc007gcw.1	uc007gcv.1,uc007gcw.1	2092	Adamtsl5	NM_025629	chr10	TRUE	FALSE|NA	TRUE	1	1	1	1	1	1	1	1	1	1	0	0	Positive	0.573279	PRCa
uc007gcx.1	uc007gcy.1,uc007gcx.1	2093	6330514A18Rik	NM_183152	chr10	TRUE	TRUE	FALSE|NA	1	1	1	0	0	1	1	1	1	1	1	1	Positive	2.69853	PRCi
uc007gcz.1	uc007gcz.1	2094	Mex3d	NM_198615	chr10	FALSE|NA	FALSE|NA	FALSE|NA	1	1	1	1	1	1	0	1	1	0	0	0	Positive	12.8088	PRCa
uc007gdb.1	uc007gdb.1,uc007gdc.1,uc007gda.1	2095	Mbd3	NM_013595	chr10	FALSE|NA	FALSE|NA	FALSE|NA	1	1	1	1	1	1	0	0	0	0	0	0	Negative	117.902	Active
uc007gde.1	uc007gde.1,uc007gdd.1	2096	Uqcr	NM_025650	chr10	FALSE|NA	FALSE|NA	FALSE|NA	1	1	1	1	1	1	0	0	0	0	0	0	Negative	140.013	Active
uc007gdg.1	uc007gdg.1,uc007gdh.1,uc007gdf.1,uc007gdm.1,uc007gdi.1,uc007gdl.1,uc007gdj.1,uc007gdk.1	2097	Tcfe2a,Tcf3	NM_011548	chr10	FALSE|NA	FALSE|NA	FALSE|NA	1	1	1	1	1	1	0	0	0	0	0	0	Negative	42.1602	Active
uc007gdn.1	uc007gdn.1	2098	Onecut3	NM_139226	chr10	TRUE	TRUE	FALSE|NA	1	0	0	0	0	1	1	1	1	1	1	1	Positive	0.00843204	PRCr
uc007gdo.1	uc007gdo.1,uc007gdp.1	2099	Atp8b3	NM_026094	chr10	FALSE|NA	FALSE|NA	FALSE|NA	1	1	1	0	0	1	0	0	0	0	0	0	Negative	0.263031	Active
uc007gdq.1	uc007gdr.1,uc007gds.1,uc007gdq.1	2100	Rexo1	NM_025852	chr10	FALSE|NA	FALSE|NA	FALSE|NA	1	0	1	1	1	0	0	0	0	0	0	0	Negative	11.5503	Active
uc007gdt.1	uc007gdt.1	2101	Klf16	NM_078477	chr10	FALSE|NA	FALSE|NA	FALSE|NA	1	1	1	1	1	1	0	0	0	0	0	0	Negative	22.0096	Active
uc007gdv.1	uc007gdw.1,uc007gdv.1	2103	D10Bwg1364e	NM_145421	chr10	FALSE|NA	FALSE|NA	FALSE|NA	1	1	1	1	1	1	0	0	0	0	0	0	Negative	50.0874	Active
uc007gdx.1	uc007gdx.1	2104	Adat3	NM_001100606	chr10	FALSE|NA	FALSE|NA	FALSE|NA	1	1	1	1	1	1	0	0	0	0	0	0	Negative	8.99692	Active
uc007gdy.1	uc007gdz.1,uc007gdy.1	2105	Scamp4	NM_019575	chr10	FALSE|NA	FALSE|NA	FALSE|NA	1	1	1	1	1	1	0	0	0	0	0	0	Negative	22.1097	Active
uc007gea.1	uc007geb.1,uc007gea.1	2106	Csnk1g2	NM_134002	chr10	FALSE|NA	FALSE|NA	FALSE|NA	1	1	1	1	1	1	0	0	0	0	0	0	Negative	82.447	Active
uc007gee.1	uc007gee.1,uc007geg.1,uc007gef.1	2108	Mknk2,Mnk2	NM_021462	chr10	FALSE|NA	FALSE|NA	FALSE|NA	0	0	1	1	1	0	0	0	0	0	0	0	Negative	32.5971	Active
uc007geh.1	uc007geh.1,uc007gei.1	2109	Mobkl2a	NM_172457	chr10	FALSE|NA	FALSE|NA	FALSE|NA	NA	NA	NA	NA	NA	NA	NA	NA	NA	NA	NA	NA	NA	5.08263	NA
uc007gej.1	uc007gej.1	2110	9030607L17Rik	NM_027829	chr10	FALSE|NA	FALSE|NA	FALSE|NA	NA	NA	NA	NA	NA	NA	NA	NA	NA	NA	NA	NA	NA	1.53957	NA
uc007gek.1	uc007gek.1	2111	Ap3d1	NM_007460	chr10	FALSE|NA	FALSE|NA	FALSE|NA	NA	NA	NA	NA	NA	NA	NA	NA	NA	NA	NA	NA	NA	41.1646	NA
uc007gel.1	uc007gep.1,uc007gem.1,uc007geo.1,uc007gel.1,uc007gen.1	2112	Dot1,Dot1l	NM_199322	chr10	FALSE|NA	FALSE|NA	FALSE|NA	NA	NA	NA	NA	NA	NA	NA	NA	NA	NA	NA	NA	NA	7.46121	NA
uc007ger.1	uc007ger.1,uc007geq.1	2113	Plekhj1	NM_023900	chr10	FALSE|NA	FALSE|NA	FALSE|NA	NA	NA	NA	NA	NA	NA	NA	NA	NA	NA	NA	NA	NA	37.9929	NA
uc007ges.1	uc007ges.1	2114	Sf3a2	NM_013651	chr10	FALSE|NA	FALSE|NA	FALSE|NA	NA	NA	NA	NA	NA	NA	NA	NA	NA	NA	NA	NA	NA	69.6401	NA
uc007get.1	uc007get.1	2115	Amh	NM_007445	chr10	FALSE|NA	FALSE|NA	FALSE|NA	NA	NA	NA	NA	NA	NA	NA	NA	NA	NA	NA	NA	NA	0.311351	NA
uc007geu.1	uc007geu.1,uc007gev.1	2116	Jsrp1	NM_028001	chr10	FALSE|NA	FALSE|NA	FALSE|NA	NA	NA	NA	NA	NA	NA	NA	NA	NA	NA	NA	NA	NA	0.614814	NA
uc007gew.1	uc007gex.1,uc007gew.1	2117	Oaz1	NM_008753	chr10	FALSE|NA	FALSE|NA	FALSE|NA	1	1	1	1	1	1	0	0	1	0	0	0	Negative	216.595	Active
uc007gey.1	uc007gey.1	2118	BC072620	NM_001013758	chr10	TRUE	FALSE|NA	TRUE	1	1	1	1	1	1	1	1	1	1	1	1	Positive	0.932556	PRCa
uc007gfa.1	uc007gfa.1,uc007gez.1	2119	Lsm7	NM_025349	chr10	FALSE|NA	FALSE|NA	FALSE|NA	NA	NA	NA	NA	NA	NA	NA	NA	NA	NA	NA	NA	NA	58.7734	NA
uc007gfc.1	uc007gfd.1,uc007gfc.1,uc007gff.1,uc007gfe.1,uc007gfb.1	2120	Sppl2b,3110056O03Rik	NM_175195	chr10	FALSE|NA	FALSE|NA	FALSE|NA	NA	NA	NA	NA	NA	NA	NA	NA	NA	NA	NA	NA	NA	7.79549	NA
uc007gfh.1	uc007gfh.1,uc007gfg.1	2121	Tmprss9,serase-1B	NM_001081688	chr10	FALSE|NA	FALSE|NA	FALSE|NA	NA	NA	NA	NA	NA	NA	NA	NA	NA	NA	NA	NA	NA	0.0320571	NA
uc007gfi.1	uc007gfi.1	2122	Timm13	NM_013895	chr10	FALSE|NA	FALSE|NA	FALSE|NA	NA	NA	NA	NA	NA	NA	NA	NA	NA	NA	NA	NA	NA	86.9918	NA
uc007gfk.1	uc007gfk.1,uc007gfj.1	2123	Lmnb2	NM_010722	chr10	FALSE|NA	FALSE|NA	FALSE|NA	1	1	1	1	1	1	0	0	0	0	0	0	Negative	44.7862	Active
uc007gfl.1	uc007gfl.1	2124	Gadd45b	NM_008655	chr10	FALSE|NA	FALSE|NA	FALSE|NA	1	1	1	1	1	1	1	1	1	1	0	0	Positive	12.3429	PRCa
uc007gfn.1	uc007gfn.1,uc007gfm.1	2125	Gng7	NM_001038655,NM_010319	chr10	FALSE|NA	FALSE|NA	FALSE|NA	1	1	1	1	1	1	0	1	0	0	0	0	Positive	1.67043	PRCa
uc007gfo.1	uc007gfo.1	2126	Diras1	NM_145217	chr10	FALSE|NA	FALSE|NA	FALSE|NA	1	1	1	0	1	1	0	1	1	0	0	0	Positive	1.9571	PRCa
uc007gfr.1	uc007gfq.1,uc007gfs.1,uc007gfr.1	2128	Slc39a3	NM_134135	chr10	FALSE|NA	FALSE|NA	FALSE|NA	1	1	1	1	1	1	0	0	0	0	0	0	Negative	4.40085	Active
uc007gft.1	uc007gft.1,uc007gfu.1	2129	Sgta	NM_024499	chr10	FALSE|NA	FALSE|NA	FALSE|NA	1	1	1	1	1	1	0	0	0	0	0	0	Negative	64.8712	Active
uc007gfv.1	uc007gfv.1	2130	Thop1	NM_022653	chr10	FALSE|NA	FALSE|NA	FALSE|NA	NA	NA	NA	NA	NA	NA	NA	NA	NA	NA	NA	NA	NA	72.5075	NA
uc007gfw.1	uc007gfw.1	2131	Creb3l3	NM_145365	chr10	FALSE|NA	FALSE|NA	FALSE|NA	NA	NA	NA	NA	NA	NA	NA	NA	NA	NA	NA	NA	NA	0.454139	NA
uc007gfx.1	uc007gfy.1,uc007gfx.1	2132	Map2k2	NM_023138	chr10	FALSE|NA	FALSE|NA	FALSE|NA	1	1	1	1	1	1	0	0	0	0	0	0	Negative	65.7391	Active
uc007gga.1	uc007ggb.1,uc007gga.1,uc007gfz.1	2133	Zbtb7a	NM_010731	chr10	FALSE|NA	FALSE|NA	FALSE|NA	NA	NA	NA	NA	NA	NA	NA	NA	NA	NA	NA	NA	NA	11.9029	NA
uc007ggc.1	uc007ggc.1,uc007ggd.1	2134	Pias4,PIAS-gamma	NM_021501	chr10	FALSE|NA	FALSE|NA	FALSE|NA	NA	NA	NA	NA	NA	NA	NA	NA	NA	NA	NA	NA	NA	28.0041	NA
uc007gge.1	uc007gge.1,uc007ggf.1	2135	Eef2	NM_007907	chr10	FALSE|NA	FALSE|NA	FALSE|NA	1	1	1	1	1	1	0	1	0	0	1	0	Positive	2063.41	PRCa
uc007ggg.1	uc007ggj.1,uc007ggg.1,uc007ggh.1,uc007ggk.1,uc007ggi.1	2136	Dapk3	NM_007828	chr10	FALSE|NA	FALSE|NA	FALSE|NA	1	1	1	1	1	1	0	1	0	1	1	0	Positive	20.986	PRCa
uc007ggn.1	uc007ggn.1	2138	Itgb1bp3	NM_027120	chr10	FALSE|NA	FALSE|NA	FALSE|NA	1	0	0	0	0	0	0	0	0	0	0	0	Negative	0.0134162	Inactive
uc007ggo.1	uc007ggo.1	2139	Atcay	NM_178662	chr10	FALSE|NA	FALSE|NA	FALSE|NA	1	0	1	0	0	1	0	0	1	0	0	0	Negative	0.886189	Inactive
uc007ggq.1	uc007ggp.1,uc007ggq.1	2141	9130206N08Rik	NM_001034895	chr10	FALSE|NA	FALSE|NA	FALSE|NA	1	1	1	1	0	1	0	0	0	0	0	0	Negative	0.0386924	Active
uc007ggt.1	uc007ggw.1,uc007ggx.1,uc007ggu.1,uc007ggv.1,uc007ggt.1	2142	Matk	NM_010768	chr10	TRUE	FALSE|NA	TRUE	NA	NA	NA	NA	NA	NA	NA	NA	NA	NA	NA	NA	NA	0.742379	NA
uc007ggy.1	uc007ggy.1	2143	Mrpl54	NM_025317	chr10	FALSE|NA	FALSE|NA	FALSE|NA	NA	NA	NA	NA	NA	NA	NA	NA	NA	NA	NA	NA	NA	44.388	NA
uc007ggz.1	uc007ggz.1	2144	Apba3	NM_018758	chr10	FALSE|NA	FALSE|NA	FALSE|NA	NA	NA	NA	NA	NA	NA	NA	NA	NA	NA	NA	NA	NA	20.4473	NA
uc007ghb.1	uc007gha.1,uc007ghb.1	2145	Tjp3	NM_013769	chr10	FALSE|NA	FALSE|NA	FALSE|NA	NA	NA	NA	NA	NA	NA	NA	NA	NA	NA	NA	NA	NA	3.23637	NA
uc007ghc.1	uc007ghc.1,uc007ghd.1,uc007ghe.1	2146	Pip5k1c	NM_008844	chr10	FALSE|NA	FALSE|NA	FALSE|NA	NA	NA	NA	NA	NA	NA	NA	NA	NA	NA	NA	NA	NA	19.4672	NA
uc007ghf.1	uc007ghf.1	2147	2510012J08Rik	NM_027381	chr10	FALSE|NA	FALSE|NA	FALSE|NA	1	1	1	1	1	1	0	0	0	0	0	0	Negative	33.3105	Active
uc007ghg.1	uc007ghg.1,uc007ghh.1	2148	Tbxa2r	NM_009325	chr10	FALSE|NA	FALSE|NA	FALSE|NA	1	0	1	1	1	0	0	0	1	0	0	0	Negative	0.50169	Active
uc007ghi.1	uc007ghi.1	2149	Gipc3	NM_148951	chr10	TRUE	FALSE|NA	FALSE|NA	1	0	0	1	1	1	1	1	1	1	0	1	Positive	0.265179	PRCr
uc007ghk.1	uc007ghk.1,uc007ghn.1,uc007ghl.1,uc007ghj.1,uc007ghm.1	2150	Hmg20b,Hmgx2	NM_010440	chr10	FALSE|NA	FALSE|NA	FALSE|NA	1	1	1	1	1	1	0	0	0	0	0	0	Negative	17.3077	Active
uc007gho.1	uc007gho.1	2151	F630110N24Rik	NM_028657	chr10	FALSE|NA	FALSE|NA	FALSE|NA	NA	NA	NA	NA	NA	NA	NA	NA	NA	NA	NA	NA	NA	9.1665	NA
uc007ghq.1	uc007ghq.1,uc007ghp.1	2152	4930404N11Rik	NM_001014836	chr10	FALSE|NA	FALSE|NA	FALSE|NA	NA	NA	NA	NA	NA	NA	NA	NA	NA	NA	NA	NA	NA	10.6071	NA
uc007ght.1	uc007ght.1	2155	Fzr1	NM_019757	chr10	FALSE|NA	FALSE|NA	FALSE|NA	1	1	1	1	1	1	0	0	0	0	0	0	Negative	67.4148	Active
uc007ghu.1	uc007ghv.1,uc007ghu.1	2156	Dohh	NM_133964	chr10	FALSE|NA	FALSE|NA	FALSE|NA	1	1	1	1	1	1	0	0	0	0	0	0	Negative	68.8607	Active
uc007ghw.1	uc007ghw.1	2157	2210404O07Rik	NM_001099917	chr10	FALSE|NA	FALSE|NA	FALSE|NA	NA	NA	NA	NA	NA	NA	NA	NA	NA	NA	NA	NA	NA	1.39528	NA
uc007ghx.1	uc007gia.1,uc007ghy.1,uc007ghz.1,uc007ghx.1	2158	Nfic	NM_026756,NM_008688	chr10	FALSE|NA	FALSE|NA	FALSE|NA	NA	NA	NA	NA	NA	NA	NA	NA	NA	NA	NA	NA	NA	2.69994	NA
uc007gig.1	uc007gig.1	2160	Ncln	NM_134009	chr10	FALSE|NA	FALSE|NA	FALSE|NA	1	1	1	1	1	1	0	0	0	0	0	0	Negative	44.4798	Active
uc007gih.1	uc007gih.1	2161	Edg6	NM_010102	chr10	FALSE|NA	FALSE|NA	FALSE|NA	1	1	1	1	1	1	0	1	0	0	0	0	Positive	0.446128	PRCa
uc007gii.1	uc007gii.1,uc007gij.1	2162	Gna15	NM_010304	chr10	FALSE|NA	FALSE|NA	FALSE|NA	1	1	1	1	1	1	0	0	0	0	0	0	Negative	7.32486	Active
uc007gil.1	uc007gil.1,uc007gik.1	2163	Gna11	NM_010301	chr10	FALSE|NA	FALSE|NA	FALSE|NA	1	1	1	1	1	1	0	1	1	0	0	0	Positive	30.2479	PRCa
uc007gim.1	uc007gin.1,uc007gim.1	2164	Aes	NM_010347	chr10	FALSE|NA	FALSE|NA	FALSE|NA	1	1	1	1	1	1	0	0	1	0	0	0	Negative	147.473	Active
uc007gis.1	uc007giq.1,uc007gis.1,uc007gip.1,uc007gir.1,uc007gio.1	2165	Tle2	NM_019725	chr10	TRUE	FALSE|NA	FALSE|NA	NA	NA	NA	NA	NA	NA	NA	NA	NA	NA	NA	NA	NA	0.601653	NA
uc007giu.1	uc007git.1,uc007giv.1,uc007giu.1	2166	Tle6	NM_053254	chr10	FALSE|NA	FALSE|NA	FALSE|NA	NA	NA	NA	NA	NA	NA	NA	NA	NA	NA	NA	NA	NA	5.25541	NA
uc007giy.1	uc007giy.1,uc007giz.1	2168	Sirt6	NM_181586	chr10	FALSE|NA	FALSE|NA	FALSE|NA	1	1	1	1	1	1	0	0	0	0	0	0	Negative	16.0412	Active
uc007gja.1	uc007gjb.1,uc007gja.1,uc007gjd.1,uc007gjc.1	2169	mKIAA1981,Ankrd24	NM_027480	chr10	FALSE|NA	FALSE|NA	FALSE|NA	1	1	0	1	1	1	0	0	0	0	0	0	Negative	4.33138	Inactive
uc007gjg.1	uc007gjg.1	2172	BC062127	NM_199062	chr10	FALSE|NA	FALSE|NA	FALSE|NA	0	0	0	0	0	0	0	0	0	0	0	0	Negative	1.016	Inactive
uc007gjj.1	uc007gjj.1	2175	BC062115	NM_001024626	chr10	FALSE|NA	FALSE|NA	FALSE|NA	1	1	1	0	1	1	0	0	0	0	0	0	Negative	3.3033	Active
uc007gjr.1	uc007gjr.1,uc007gjq.1	2181	Tdg	NM_172552,NM_011561	chr10	FALSE|NA	FALSE|NA	FALSE|NA	NA	NA	NA	NA	NA	NA	NA	NA	NA	NA	NA	NA	NA	5.48501	NA
uc007gjs.1	uc007gjs.1	2182	Glt8d2	NM_029102	chr10	FALSE|NA	FALSE|NA	FALSE|NA	NA	NA	NA	NA	NA	NA	NA	NA	NA	NA	NA	NA	NA	0.0287293	NA
uc007gjt.1	uc007gju.1,uc007gjt.1	2183	Hcfc2	NM_001081218	chr10	FALSE|NA	FALSE|NA	FALSE|NA	1	1	1	0	1	1	0	1	1	0	0	0	Positive	2.72102	PRCa
uc007gjv.1	uc007gjw.1,uc007gjv.1	2184	Nfyb	NM_010914	chr10	FALSE|NA	FALSE|NA	FALSE|NA	1	1	1	1	1	1	0	0	0	0	0	0	Negative	32.9611	Active
uc007gjz.1	uc007gka.1,uc007gkb.1,uc007gkd.1,uc007gjz.1,uc007gjy.1	2186	TXNRD1,Txnrd1	NM_001042513,NM_001042523,NM_015762,NM_001042514	chr10	FALSE|NA	FALSE|NA	FALSE|NA	1	1	1	1	1	1	0	0	0	0	0	0	Negative	100.939	Active
uc007gkc.1	uc007gkc.1	2187	Eid3	NM_025499	chr10	FALSE|NA	FALSE|NA	FALSE|NA	1	0	1	1	1	1	0	0	0	0	0	0	Negative	0	Active
uc007gke.1	uc007gke.1	2188	Chst11	NM_021439	chr10	TRUE	FALSE|NA	FALSE|NA	1	0	0	0	0	1	1	1	1	1	1	1	Positive	0.328755	PRCr
uc007gkf.1	uc007gkf.1	2189	Slc41a2	NM_177388	chr10	TRUE	FALSE|NA	TRUE	1	0	0	0	0	1	1	1	1	1	1	0	Positive	0.0619113	PRCr
uc007gkg.1	uc007gkg.1	2190	D10Wsu102e	NM_026579	chr10	FALSE|NA	FALSE|NA	FALSE|NA	1	1	1	1	1	1	0	0	0	0	0	0	Negative	18.5054	Active
uc007gkh.1	uc007gki.1,uc007gkh.1	2191	Aldh1l2	NM_153543	chr10	FALSE|NA	FALSE|NA	FALSE|NA	1	1	0	1	1	1	0	1	1	1	0	0	Positive	1.34721	Inactive
uc007gkj.1	uc007gkj.1	2192	A230046K03Rik	NM_001033375	chr10	FALSE|NA	FALSE|NA	FALSE|NA	1	1	1	0	1	1	0	0	0	0	0	0	Negative	7.74009	Active
uc007gkk.1	uc007gkk.1	2193	Appl2	NM_145220	chr10	FALSE|NA	FALSE|NA	FALSE|NA	1	1	1	1	1	1	0	0	0	0	0	0	Negative	2.29674	Active
uc007gko.1	uc007gko.1	2196	Nuak1	NM_001004363	chr10	FALSE|NA	FALSE|NA	FALSE|NA	1	1	1	1	1	1	0	1	1	0	0	0	Positive	2.9492	PRCa
uc007gkq.1	uc007gkq.1	2198	Ckap4	NM_175451	chr10	FALSE|NA	FALSE|NA	FALSE|NA	1	1	1	1	1	1	0	0	1	0	0	0	Negative	37.5452	Active
uc007gks.1	uc007gks.1,uc007gkr.1	2199	Tcp11l2	NM_146008	chr10	FALSE|NA	FALSE|NA	FALSE|NA	1	1	1	1	1	1	0	0	0	0	0	0	Negative	2.24743	Active
uc007gku.1	uc007gkt.1,uc007gku.1	2200	Polr3b	NM_027423	chr10	FALSE|NA	FALSE|NA	FALSE|NA	1	1	1	1	1	1	0	0	0	0	0	0	Negative	17.4198	Active
uc007gkv.1	uc007gkv.1,uc007gkw.1	2201	Rfx4	NM_027689,NM_001024918	chr10	TRUE	TRUE	FALSE|NA	1	0	0	1	1	1	1	1	1	1	1	1	Positive	0.184736	PRCr
uc007gkx.1	uc007gky.1,uc007gkz.1,uc007gkx.1	2202	Ric8b	NM_183172,NM_001013441	chr10	FALSE|NA	FALSE|NA	FALSE|NA	1	1	1	1	1	1	0	0	0	0	0	0	Negative	8.5793	Active
uc007gla.1	uc007gla.1	2203	Fhl4	NM_010214	chr10	FALSE|NA	FALSE|NA	FALSE|NA	NA	NA	NA	NA	NA	NA	NA	NA	NA	NA	NA	NA	NA	0.599696	NA
uc007glb.1	uc007glb.1,uc007glc.1	2204	AI597468	NM_001013028	chr10	FALSE|NA	FALSE|NA	FALSE|NA	NA	NA	NA	NA	NA	NA	NA	NA	NA	NA	NA	NA	NA	7.4968	NA
uc007gld.1	uc007gld.1	2205	Mterfd3	NM_028832	chr10	FALSE|NA	FALSE|NA	FALSE|NA	1	1	1	1	1	1	0	0	0	0	1	0	Negative	4.90344	Active
uc007gle.1	uc007gle.1	2206	Cry1	NM_007771	chr10	FALSE|NA	FALSE|NA	FALSE|NA	1	1	1	1	1	1	0	1	1	0	0	0	Positive	13.4314	PRCa
uc007glg.1	uc007glg.1,uc007glh.1,uc007gli.1	2208	Btbd11	NM_001017525,NM_028709	chr10	TRUE	TRUE	FALSE|NA	1	1	1	0	1	1	1	1	1	1	1	1	Positive	3.5457	PRCa
uc007gnd.1	uc007gnd.1,uc007gnc.1	2254	Pwp1	NM_133993	chr10	FALSE|NA	FALSE|NA	FALSE|NA	1	1	1	1	1	1	0	0	0	0	0	0	Negative	44.1851	Active
uc007gne.1	uc007gnf.1,uc007gne.1,uc007gng.1	2255	Prdm4	NM_181650	chr10	FALSE|NA	FALSE|NA	FALSE|NA	1	1	1	1	1	1	0	0	0	0	0	0	Negative	17.5379	Active
uc007gni.1	uc007gni.1	2257	D10Wsu52e	NM_145422	chr10	FALSE|NA	FALSE|NA	FALSE|NA	1	1	1	1	1	1	0	0	0	0	0	1	Negative	96.5537	Active
uc007gnj.1	uc007gnj.1	2258	Bpil2	NM_177772	chr10	FALSE|NA	FALSE|NA	FALSE|NA	0	0	0	0	0	0	0	0	1	0	0	0	Negative	0.0053525	Inactive
uc007gnk.1	uc007gnl.1,uc007gnk.1,uc007gnm.1	2259	Fbxo7	NM_153195	chr10	FALSE|NA	FALSE|NA	FALSE|NA	1	1	1	1	1	1	0	0	0	0	0	0	Negative	14.208	Active
uc007gno.1	uc007gnt.1,uc007gns.1,uc007gnu.1,uc007gnp.1,uc007gno.1	2261	Syn3	NM_013722	chr10	FALSE|NA	FALSE|NA	FALSE|NA	1	1	1	1	1	1	0	0	0	0	0	0	Negative	0.148056	Active
uc007gnr.1	uc007gnr.1	2263	Timp3	NM_011595	chr10	TRUE	FALSE|NA	FALSE|NA	1	1	0	0	0	1	1	1	1	1	0	0	Positive	0.875418	PRCr
uc007gqi.1	uc007gqi.1	2326	Hsp90b1	NM_011631	chr10	FALSE|NA	FALSE|NA	FALSE|NA	NA	NA	NA	NA	NA	NA	NA	NA	NA	NA	NA	NA	NA	128.376	NA
uc007gqj.1	uc007gql.1,uc007gqk.1,uc007gqj.1	2327	BC030307	NM_153595,NM_001003939,NM_001003910	chr10	FALSE|NA	FALSE|NA	FALSE|NA	NA	NA	NA	NA	NA	NA	NA	NA	NA	NA	NA	NA	NA	0.0992724	NA
uc007gqn.1	uc007gqn.1,uc007gqm.1	2328	Nt5dc3	NM_175331	chr10	FALSE|NA	FALSE|NA	FALSE|NA	1	1	1	0	1	1	0	1	1	0	0	0	Positive	3.34701	PRCa
uc007gqo.1	uc007gqo.1	2329	Stab2	NM_138673	chr10	FALSE|NA	FALSE|NA	FALSE|NA	0	0	0	0	1	0	0	1	1	0	0	0	Positive	0.0197292	Inactive
uc007gqs.1	uc007gqs.1	2333	Ascl1	NM_008553	chr10	TRUE	TRUE	FALSE|NA	1	0	0	1	0	1	1	1	1	1	1	1	Positive	0.00546386	PRCr
uc007gqt.1	uc007gqt.1	2334	Pah	NM_008777	chr10	FALSE|NA	FALSE|NA	FALSE|NA	0	0	0	0	0	0	0	1	0	0	0	0	Positive	0	PRCo
uc007gqx.1	uc007gqx.1,uc007gqv.1,uc007gqw.1,uc007gra.1,uc007gqz.1,uc007gqy.1	2336	Igf1	NM_184052,NM_010512	chr10	TRUE	FALSE|NA	TRUE	1	0	0	0	0	1	1	1	1	1	0	0	Positive	0.0056932	PRCr
uc007grc.1	uc007grc.1	2338	Pmch	NM_029971	chr10	FALSE|NA	FALSE|NA	FALSE|NA	NA	NA	NA	NA	NA	NA	NA	NA	NA	NA	NA	NA	NA	0.882945	NA
uc007grd.1	uc007grd.1	2339	4930547N16Rik	NM_029249	chr10	FALSE|NA	FALSE|NA	FALSE|NA	NA	NA	NA	NA	NA	NA	NA	NA	NA	NA	NA	NA	NA	3.44801	NA
uc007gre.1	uc007gre.1,uc007grf.1	2340	Nup37	NM_028334,NM_027191	chr10	FALSE|NA	FALSE|NA	FALSE|NA	NA	NA	NA	NA	NA	NA	NA	NA	NA	NA	NA	NA	NA	32.5333	NA
uc007grh.1	uc007grh.1,uc007grg.1	2341	Ccdc53	NM_026070	chr10	FALSE|NA	FALSE|NA	FALSE|NA	1	1	1	0	0	1	0	0	0	0	0	0	Negative	11.1732	Active
uc007grj.1	uc007grj.1,uc007gri.1	2342	1200002N14Rik	NM_027878	chr10	TRUE	FALSE|NA	FALSE|NA	1	0	1	0	0	1	1	1	1	1	0	0	Positive	0.180284	PRCr
uc007grl.1	uc007grl.1,uc007grk.1	2343	Gnptab	NM_001004164	chr10	FALSE|NA	FALSE|NA	FALSE|NA	1	1	1	0	1	1	0	0	0	0	0	0	Negative	9.58683	Active
uc007grm.1	uc007grm.1,uc007gro.1,uc007grn.1	2344	Sycp3	NM_011517	chr10	FALSE|NA	FALSE|NA	FALSE|NA	NA	NA	NA	NA	NA	NA	NA	NA	NA	NA	NA	NA	NA	4.51434	NA
uc007grr.1	uc007grp.1,uc007grr.1,uc007grq.1,uc007grs.1	2345	Chpt1	NM_144807	chr10	FALSE|NA	FALSE|NA	FALSE|NA	NA	NA	NA	NA	NA	NA	NA	NA	NA	NA	NA	NA	NA	2.45087	NA
uc007grt.1	uc007gru.1,uc007grt.1	2346	8030451F13Rik	NM_175418	chr10	FALSE|NA	FALSE|NA	FALSE|NA	0	0	0	0	0	0	0	0	0	0	0	0	Negative	0.271021	Inactive
uc007grv.1	uc007grv.1	2347	Spic	NM_011461	chr10	FALSE|NA	FALSE|NA	FALSE|NA	0	0	0	0	0	0	0	0	1	0	0	0	Negative	0.608797	Inactive
uc007grw.1	uc007grw.1	2348	Arl1	NM_025859	chr10	FALSE|NA	FALSE|NA	FALSE|NA	1	1	1	1	1	1	1	1	1	1	0	0	Positive	37.444	PRCa
uc007grz.1	uc007grz.1	2351	Slc5a8	NM_145423	chr10	TRUE	FALSE|NA	TRUE	1	0	0	0	0	1	1	1	1	1	1	0	Positive	0.0104161	PRCr
uc007gsa.1	uc007gsc.1,uc007gsa.1,uc007gsb.1	2352	Tmem16d	NM_178773	chr10	FALSE|NA	FALSE|NA	FALSE|NA	1	0	0	0	0	0	0	1	1	0	0	0	Positive	0.0239842	Inactive
uc007gsd.1	uc007gsd.1,uc007gse.1	2353	Gas2l3	NM_001079876,NM_001033331	chr10	FALSE|NA	FALSE|NA	FALSE|NA	1	1	1	0	1	1	1	1	0	0	0	0	Positive	4.96825	PRCa
uc007gsf.1	uc007gsf.1,uc007gsi.1,uc007gsg.1,uc007gsh.1	2354	Nr1h4	NM_009108	chr10	FALSE|NA	FALSE|NA	FALSE|NA	1	0	0	0	0	0	0	0	0	0	0	0	Negative	0.0823773	Inactive
uc007gsk.1	uc007gsk.1,uc007gsj.1	2355	Slc17a8	NM_182959	chr10	FALSE|NA	FALSE|NA	FALSE|NA	0	0	0	0	0	0	0	1	1	0	0	0	Positive	0	PRCo
uc007gsl.1	uc007gsn.1,uc007gsl.1,uc007gso.1,uc007gsp.1,uc007gsm.1	2356	Scyl2	NM_198021	chr10	FALSE|NA	FALSE|NA	FALSE|NA	1	0	0	0	1	0	0	0	0	0	0	0	Negative	11.8105	Inactive
uc007gss.1	uc007gss.1	2358	Actr6	NM_025914	chr10	FALSE|NA	FALSE|NA	FALSE|NA	1	1	1	0	1	1	0	0	0	0	0	0	Negative	9.88589	Active
uc007gsv.1	uc007gsv.1,uc007gsw.1,uc007gsx.1,uc007gsu.1	2360	AK008586,mKIAA0701,E030041M21Rik	NM_029166	chr10	FALSE|NA	FALSE|NA	FALSE|NA	1	1	1	0	1	1	0	0	0	0	0	0	Negative	12.2879	Active
uc007gth.1	uc007gtg.1,uc007gtj.1,uc007gth.1,uc007gtk.1,uc007gti.1	2364	Apaf1	NM_009684,NM_001042558	chr10	FALSE|NA	FALSE|NA	FALSE|NA	NA	NA	NA	NA	NA	NA	NA	NA	NA	NA	NA	NA	NA	3.86164	NA
uc007gtm.1	uc007gtm.1,uc007gtl.1	2365	1200009F10Rik	NM_027078,NM_026166	chr10	FALSE|NA	FALSE|NA	FALSE|NA	NA	NA	NA	NA	NA	NA	NA	NA	NA	NA	NA	NA	NA	1.2093	NA
uc007gtn.1	uc007gto.1,uc007gtn.1	2366	Slc25a3	NM_133668	chr10	FALSE|NA	FALSE|NA	FALSE|NA	1	1	1	1	1	1	0	0	0	0	0	0	Negative	316.329	Active
uc007gtv.1	uc007gtw.1,uc007gts.1,uc007gtv.1,uc007gtp.1,uc007gtu.1,uc007gtq.1,uc007gtt.1,uc007gtr.1	2367	Tmpo	NM_001080129,NM_011605,NM_001080134,NM_001080132,NM_001080131,NM_001080130	chr10	FALSE|NA	FALSE|NA	FALSE|NA	1	1	1	1	1	1	0	0	0	0	0	0	Negative	37.8307	Active
uc007gud.1	uc007gue.1,uc007gud.1	2371	Nedd1	NM_008682	chr10	FALSE|NA	FALSE|NA	FALSE|NA	1	1	1	0	1	1	0	0	0	0	0	0	Negative	4.90381	Active
uc007gum.1	uc007gum.1,uc007gul.1,uc007guk.1	2375	Pctk2	NM_146239	chr10	FALSE|NA	FALSE|NA	FALSE|NA	0	0	0	1	1	0	0	0	0	0	0	0	Negative	7.18056	Inactive
uc007gun.1	uc007gun.1	2376	Elk3	NM_013508	chr10	FALSE|NA	FALSE|NA	FALSE|NA	1	1	1	1	1	1	0	1	1	1	0	0	Positive	4.39594	PRCa
uc007gur.1	uc007gur.1,uc007guq.1	2379	Lta4h	NM_008517	chr10	FALSE|NA	FALSE|NA	FALSE|NA	1	1	1	1	1	1	0	0	0	0	0	0	Negative	38.3308	Active
uc007gus.1	uc007gus.1	2380	Hal	NM_010401	chr10	FALSE|NA	FALSE|NA	FALSE|NA	1	0	0	0	0	1	0	0	1	1	0	0	Negative	4.06804	Inactive
uc007guu.1	uc007guu.1,uc007guv.1	2382	Ccdc38	NM_175488	chr10	TRUE	FALSE|NA	TRUE	1	0	1	1	1	1	0	1	1	1	0	0	Positive	3.72611	Active
uc007gux.1	uc007gux.1	2384	Ntn4	NM_021320	chr10	TRUE	TRUE	FALSE|NA	1	0	0	0	0	1	1	1	1	1	1	1	Positive	0.0681612	PRCr
uc007gva.1	uc007gva.1	2387	Usp44	NM_183199	chr10	TRUE	TRUE	FALSE|NA	1	0	0	1	0	1	0	1	1	1	1	0	Positive	3.17666	Inactive
uc007gvd.1	uc007gvd.1,uc007gvc.1,uc007gvf.1,uc007gve.1	2389	Metap2	NM_019648	chr10	FALSE|NA	FALSE|NA	FALSE|NA	1	1	1	1	1	1	1	0	1	0	0	0	Positive	24.0759	Active
uc007gvk.1	uc007gvi.1,uc007gvl.1,uc007gvk.1,uc007gvh.1,uc007gvj.1	2391	Vezt	NM_172538	chr10	FALSE|NA	FALSE|NA	FALSE|NA	NA	NA	NA	NA	NA	NA	NA	NA	NA	NA	NA	NA	NA	2.8431	NA
uc007gvm.1	uc007gvm.1	2392	Fgd6	NM_053072	chr10	FALSE|NA	FALSE|NA	FALSE|NA	NA	NA	NA	NA	NA	NA	NA	NA	NA	NA	NA	NA	NA	1.46445	NA
uc007gvo.1	uc007gvn.1,uc007gvp.1,uc007gvo.1	2393	AK029258,Nr2c1	NM_011629	chr10	FALSE|NA	FALSE|NA	FALSE|NA	1	1	1	1	1	1	0	0	0	0	0	0	Negative	3.34021	Active
uc007gvq.1	uc007gvq.1	2394	Ndufa12	NM_025551	chr10	FALSE|NA	FALSE|NA	FALSE|NA	1	1	1	0	1	1	0	0	0	0	1	0	Negative	69.2234	Active
uc007gvr.1	uc007gvr.1	2395	EG215472	NM_174999	chr10	FALSE|NA	FALSE|NA	FALSE|NA	0	0	0	0	0	0	0	1	1	0	0	0	Positive	0	PRCo
uc007gvt.1	uc007gvt.1,uc007gvu.1	2397	Tmcc3	NM_172051	chr10	TRUE	TRUE	FALSE|NA	1	1	0	0	0	1	1	1	1	1	1	1	Positive	0.264522	PRCr
uc007gvx.1	uc007gvy.1,uc007gvx.1,uc007gvw.1	2399	Ccdc41	NM_029852	chr10	FALSE|NA	FALSE|NA	FALSE|NA	1	1	1	1	0	1	0	0	0	0	0	0	Negative	8.62053	Active
uc007gvz.2	uc007gvz.2	2400	Plxnc1	NM_018797	chr10	TRUE	TRUE	FALSE|NA	1	1	0	0	0	1	1	1	1	1	1	1	Positive	0.147189	PRCr
uc007gwa.1	uc007gwb.1,uc007gwc.1,uc007gwd.1,uc007gwa.1	2401	Cradd	NM_009950	chr10	FALSE|NA	FALSE|NA	FALSE|NA	1	1	1	1	1	1	0	0	0	0	0	0	Negative	8.65454	Active
uc007gwg.1	uc007gwg.1,uc007gwf.1	2403	AK033206,Socs2	NM_007706	chr10	FALSE|NA	FALSE|NA	FALSE|NA	1	1	1	1	1	1	1	0	1	0	0	0	Positive	28.2377	Active
uc007gwj.1	uc007gwj.1,uc007gwk.1,uc007gwl.1,uc007gwi.1	2405	D10Ertd322e	NM_026065	chr10	FALSE|NA	FALSE|NA	FALSE|NA	1	1	1	0	1	1	0	0	0	0	0	0	Negative	89.1595	Active
uc007gwm.1	uc007gwm.1,uc007gwn.1	2406	Ubc13,Ube2n	NM_080560	chr10	FALSE|NA	FALSE|NA	FALSE|NA	NA	NA	NA	NA	NA	NA	NA	NA	NA	NA	NA	NA	NA	17.1668	NA
uc007gwp.1	uc007gwo.1,uc007gwp.1	2407	AK202794,Nudt4	NM_027722	chr10	FALSE|NA	FALSE|NA	FALSE|NA	NA	NA	NA	NA	NA	NA	NA	NA	NA	NA	NA	NA	NA	48.1897	NA
uc007gwv.1	uc007gwu.1,uc007gwv.1	2411	Eea1	NM_001001932	chr10	FALSE|NA	FALSE|NA	FALSE|NA	1	1	1	0	0	1	0	1	0	0	0	0	Positive	2.55647	PRCi
uc007gww.1	uc007gww.1	2412	Btg1	NM_007569	chr10	FALSE|NA	FALSE|NA	FALSE|NA	1	1	1	1	1	1	0	0	0	0	0	0	Negative	17.8599	Active
uc007gwy.1	uc007gwx.1,uc007gwy.1	2413	Dcn	NM_007833	chr10	FALSE|NA	FALSE|NA	FALSE|NA	0	0	0	0	0	0	0	0	0	0	0	0	Negative	0	Inactive
uc007gwz.1	uc007gwz.1	2414	Lum	NM_008524	chr10	FALSE|NA	FALSE|NA	FALSE|NA	0	0	0	0	0	0	0	0	0	0	0	0	Negative	0.00710585	Inactive
uc007gxa.1	uc007gxa.1	2415	Kera	NM_008438	chr10	FALSE|NA	FALSE|NA	FALSE|NA	0	0	0	0	0	0	0	0	0	0	0	0	Negative	0	Inactive
uc007gxb.1	uc007gxc.1,uc007gxb.1	2416	Epyc	NM_007884	chr10	FALSE|NA	FALSE|NA	FALSE|NA	0	0	0	0	0	0	0	0	0	0	0	0	Negative	0.0143272	Inactive
uc007gxd.1	uc007gxd.1	2417	4921510H08Rik	NM_025724	chr10	TRUE	FALSE|NA	TRUE	1	0	0	1	0	1	1	1	1	1	0	0	Positive	0	PRCr
uc007gxf.1	uc007gxf.1,uc007gxg.1	2419	Atp2b1,AK027941	NM_026482	chr10	FALSE|NA	FALSE|NA	FALSE|NA	1	1	1	0	1	1	0	0	1	0	0	0	Negative	15.3808	Active
uc007gxi.1	uc007gxi.1,uc007gxh.1	2420	Wdr51b	NM_027740	chr10	FALSE|NA	FALSE|NA	FALSE|NA	NA	NA	NA	NA	NA	NA	NA	NA	NA	NA	NA	NA	NA	4.77408	NA
uc007gxj.1	uc007gxj.1	2421	Galnt4	NM_015737	chr10	FALSE|NA	FALSE|NA	FALSE|NA	NA	NA	NA	NA	NA	NA	NA	NA	NA	NA	NA	NA	NA	0	NA
uc007gxk.1	uc007gxk.1	2422	Dusp6	NM_026268	chr10	FALSE|NA	FALSE|NA	FALSE|NA	1	1	1	1	1	1	0	0	0	0	0	0	Negative	34.5574	Active
uc007gxo.1	uc007gxo.1	2425	Csl	NM_027945	chr10	FALSE|NA	FALSE|NA	FALSE|NA	0	0	0	0	0	0	0	1	1	0	0	0	Positive	29.76	PRCo
uc007gxp.1	uc007gxs.1,uc007gxq.1,uc007gxr.1,uc007gxp.1	2426	Kitl	NM_013598	chr10	TRUE	TRUE	FALSE|NA	1	1	1	0	0	1	1	1	1	1	1	1	Positive	1.00102	PRCi
uc007gxu.1	uc007gxt.1,uc007gxu.1	2427	Tmtc3	NM_001033332	chr10	FALSE|NA	FALSE|NA	FALSE|NA	1	1	1	1	1	1	1	0	0	0	0	0	Positive	4.78618	Active
uc007gxy.1	uc007gxy.1,uc007gxx.1	2429	4930430F08Rik	NM_175128	chr10	FALSE|NA	FALSE|NA	FALSE|NA	1	1	1	1	1	1	0	0	0	0	0	0	Negative	9.09615	Active
uc007gxz.1	uc007gxz.1	2430	1700017N19Rik	NM_001081246	chr10	FALSE|NA	FALSE|NA	FALSE|NA	0	0	0	0	0	0	0	0	0	0	0	0	Negative	0	Inactive
uc007gyd.1	uc007gyd.1,uc007gyc.1	2433	Mgat4c	NM_026243	chr10	FALSE|NA	FALSE|NA	FALSE|NA	1	0	0	0	0	0	0	0	0	0	0	0	Negative	0.104399	Inactive
uc007gye.1	uc007gye.1	2434	Nts	NM_024435	chr10	FALSE|NA	FALSE|NA	FALSE|NA	0	0	0	0	0	0	0	0	0	0	0	0	Negative	0	Inactive
uc007gyf.1	uc007gyf.1	2435	Pamci	NM_146240	chr10	FALSE|NA	FALSE|NA	FALSE|NA	1	0	0	0	0	0	0	0	0	0	0	0	Negative	0.279725	Inactive
uc007gyg.1	uc007gyg.1	2436	Alx1	NM_172553	chr10	TRUE	TRUE	FALSE|NA	1	0	0	0	0	1	1	1	1	1	1	1	Positive	0.0495101	PRCr
uc007gyj.1	uc007gyk.1,uc007gyj.1	2438	Slc6a15	NM_175328	chr10	FALSE|NA	FALSE|NA	FALSE|NA	1	1	1	0	1	1	1	1	1	1	0	0	Positive	4.61959	PRCa
uc007gyn.1	uc007gyn.1,uc007gym.1	2440	Tmtc2	NM_177368	chr10	FALSE|NA	FALSE|NA	FALSE|NA	1	1	1	0	0	1	1	1	1	0	0	0	Positive	0.1181	PRCi
uc007gyo.1	uc007gyo.1	2441	BC067068	NM_207522	chr10	FALSE|NA	FALSE|NA	FALSE|NA	NA	NA	NA	NA	NA	NA	NA	NA	NA	NA	NA	NA	NA	6.38992	NA
uc007gyp.1	uc007gyp.1	2442	Ccdc59	NM_025602	chr10	FALSE|NA	FALSE|NA	FALSE|NA	NA	NA	NA	NA	NA	NA	NA	NA	NA	NA	NA	NA	NA	17.8388	NA
uc007gyr.1	uc007gys.1,uc007gyu.1,uc007gyr.1	2444	mKIAA4112,Ppfia2	NM_177373	chr10	TRUE	FALSE|NA	TRUE	0	0	0	0	0	1	0	1	1	1	0	0	Positive	0.00226308	PRCo
uc007gyv.1	uc007gyv.1,uc007gyw.1	2446	8430416H19Rik	NM_198636	chr10	FALSE|NA	FALSE|NA	FALSE|NA	1	1	1	0	0	1	0	0	1	0	0	0	Negative	0.0247451	Active
uc007gyy.1	uc007gyy.1,uc007gyx.1	2447	Lin7a	NM_001033223,NM_001039354	chr10	TRUE	TRUE	FALSE|NA	1	0	0	0	0	1	1	1	1	1	1	1	Positive	0.00419326	PRCr
uc007gyz.1	uc007gyz.1	2448	Myf5	NM_008656	chr10	FALSE|NA	FALSE|NA	FALSE|NA	1	0	0	0	0	0	0	1	1	0	0	0	Positive	0	Inactive
uc007gza.1	uc007gza.1	2449	Myf6	NM_008657	chr10	FALSE|NA	FALSE|NA	FALSE|NA	0	0	0	0	0	0	0	1	1	0	0	0	Positive	0	PRCo
uc007gzb.1	uc007gzb.1	2450	Ptprq	NM_001081432	chr10	FALSE|NA	FALSE|NA	FALSE|NA	0	0	0	0	0	0	0	0	0	0	0	0	Negative	0.00524633	Inactive
uc007gzc.1	uc007gze.1,uc007gzd.1,uc007gzc.1	2451	Ppp1r12a	NM_027892	chr10	FALSE|NA	FALSE|NA	FALSE|NA	1	1	1	1	1	1	0	0	0	0	0	0	Negative	27.6672	Active
uc007gzf.1	uc007gzf.1	2452	Pawr	NM_054056	chr10	FALSE|NA	FALSE|NA	FALSE|NA	1	1	1	1	1	1	0	0	0	0	0	0	Negative	20.5602	Active
uc007gzg.1	uc007gzh.1,uc007gzg.1,uc007gzi.1	2453	Syt1	NM_009306	chr10	FALSE|NA	FALSE|NA	FALSE|NA	1	0	0	0	0	1	1	1	1	1	1	0	Positive	0.0130751	PRCr
uc007gzj.1	uc007gzj.1	2454	EG368203	NM_203660	chr10	FALSE|NA	FALSE|NA	FALSE|NA	1	1	0	1	0	0	1	0	0	0	0	0	Positive	0.873481	Active
uc007gzk.1	uc007gzl.1,uc007gzk.1	2455	Nav3	NM_001081035	chr10	FALSE|NA	FALSE|NA	FALSE|NA	0	0	0	0	0	0	0	0	0	0	0	0	Negative	0	Inactive
uc007gzp.1	uc007gzp.1,uc007gzo.1,uc007gzn.1	2457	E2f7	NM_178609	chr10	FALSE|NA	FALSE|NA	FALSE|NA	1	1	1	1	1	1	0	0	0	0	0	0	Negative	0.964709	Active
uc007gzs.1	uc007gzs.1	2459	Csrp2	NM_007792	chr10	FALSE|NA	FALSE|NA	FALSE|NA	1	1	1	1	1	1	0	0	0	0	0	0	Negative	153.33	Active
uc007gzu.1	uc007gzu.1,uc007gzw.1,uc007gzt.1,uc007gzv.1	2460	mKIAA0946,Zdhhc17	NM_172554	chr10	FALSE|NA	FALSE|NA	FALSE|NA	1	1	1	1	1	1	1	0	0	0	0	0	Positive	4.5317	Active
uc007gzy.1	uc007gzx.1,uc007gzz.1,uc007gzy.1	2461	Osbpl8	NM_001003717,NM_175489	chr10	FALSE|NA	FALSE|NA	FALSE|NA	1	1	1	0	1	1	0	0	0	0	0	0	Negative	4.15743	Active
uc007had.1	uc007hac.1,uc007haa.1,uc007had.1,uc007hab.1,uc007hae.1	2462	Nap1l1	NM_015781	chr10	FALSE|NA	FALSE|NA	FALSE|NA	1	1	1	1	1	1	0	0	0	0	0	0	Negative	134.763	Active
uc007haf.1	uc007haf.1	2463	Phlda1	NM_009344	chr10	FALSE|NA	FALSE|NA	FALSE|NA	1	1	1	1	1	1	1	1	1	0	0	0	Positive	2.45972	PRCa
uc007hai.1	uc007hai.1,uc007hag.1,uc007hah.1	2464	Krr1	NM_178610	chr10	FALSE|NA	FALSE|NA	FALSE|NA	NA	NA	NA	NA	NA	NA	NA	NA	NA	NA	NA	NA	NA	29.454	NA
uc007haj.1	uc007haj.1	2465	Glipr1	NM_028608	chr10	FALSE|NA	FALSE|NA	FALSE|NA	NA	NA	NA	NA	NA	NA	NA	NA	NA	NA	NA	NA	NA	0.000100493	NA
uc007hal.1	uc007hal.1	2467	Glipr1l2	NM_026223	chr10	FALSE|NA	FALSE|NA	FALSE|NA	0	0	0	0	0	0	0	1	0	0	0	0	Positive	0	PRCo
uc007han.1	uc007han.1,uc007ham.1	2468	Caps2	NM_178278	chr10	FALSE|NA	FALSE|NA	FALSE|NA	0	0	0	0	0	0	0	0	0	0	0	1	Negative	0.662453	Inactive
uc007hap.1	uc007hao.1,uc007hap.1	2469	Kcnc2	NM_001025581	chr10	TRUE	TRUE	FALSE|NA	1	1	1	0	0	1	1	1	1	1	1	1	Positive	0.085659	PRCi
uc007has.1	uc007has.1	2472	4921506J03Rik	NM_001033474	chr10	FALSE|NA	FALSE|NA	FALSE|NA	1	1	1	1	1	1	1	0	0	0	0	0	Positive	20.2581	Active
uc007hau.1	uc007hav.1,uc007hat.1,uc007hau.1	2473	Trhde	NM_146241	chr10	TRUE	FALSE|NA	FALSE|NA	1	0	0	0	0	1	1	1	1	1	1	1	Positive	0	PRCr
uc007haw.1	uc007haw.1	2474	Tph2	NM_173391	chr10	FALSE|NA	FALSE|NA	FALSE|NA	0	0	0	0	0	0	0	0	0	0	0	0	Negative	0.037448	Inactive
uc007hax.1	uc007hay.1,uc007hax.1	2475	AK048828,Tbc1d15	NM_025706	chr10	FALSE|NA	FALSE|NA	FALSE|NA	1	1	1	1	1	1	0	0	0	0	0	0	Negative	19.6315	Active
uc007haz.1	uc007haz.1	2476	Rab21	NM_024454	chr10	FALSE|NA	FALSE|NA	FALSE|NA	1	1	1	0	1	1	0	1	0	0	0	0	Positive	12.3293	PRCa
uc007hbd.1	uc007hbc.1,uc007hbd.1,uc007hba.1,uc007hbb.1	2477	Tmem19	NM_133683	chr10	FALSE|NA	FALSE|NA	FALSE|NA	1	1	1	0	1	1	0	0	0	0	0	0	Negative	7.47381	Active
uc007hbe.1	uc007hbf.1,uc007hbe.1	2478	Thap2	NM_025780	chr10	FALSE|NA	FALSE|NA	FALSE|NA	NA	NA	NA	NA	NA	NA	NA	NA	NA	NA	NA	NA	NA	0.874644	NA
uc007hbg.1	uc007hbg.1,uc007hbh.1	2479	Ccdc131	NM_001033261	chr10	FALSE|NA	FALSE|NA	FALSE|NA	NA	NA	NA	NA	NA	NA	NA	NA	NA	NA	NA	NA	NA	7.63178	NA
uc007hbi.1	uc007hbk.1,uc007hbi.1,uc007hbj.1	2480	Lgr5	NM_010195	chr10	TRUE	TRUE	FALSE|NA	1	0	0	0	0	1	1	1	1	1	1	1	Positive	0.00262001	PRCr
uc007hbo.1	uc007hbn.1,uc007hbo.1,uc007hbm.1	2482	Tspan8	NM_146010	chr10	FALSE|NA	FALSE|NA	FALSE|NA	0	0	0	0	0	0	0	0	0	0	0	0	Negative	0.763374	Inactive
uc007hbp.1	uc007hbs.1,uc007hbt.1,uc007hbr.1,uc007hbp.1	2483	Ptprr	NM_011217	chr10	TRUE	FALSE|NA	TRUE	0	0	0	0	0	1	1	1	1	1	1	0	Positive	0.0251895	PRCo
uc007hbv.1	uc007hbv.1,uc007hbu.1	2485	Ptprb	NM_029928	chr10	TRUE	FALSE|NA	FALSE|NA	0	0	0	1	0	1	1	1	1	1	1	1	Positive	0.0120047	PRCr
uc007hbw.1	uc007hby.1,uc007hbw.1	2486	Kcnmb4	NM_021452	chr10	TRUE	FALSE|NA	FALSE|NA	1	1	0	0	0	1	1	1	1	1	1	0	Positive	0.17194	PRCr
uc007hcb.1	uc007hcb.1,uc007hcc.1,uc007hcf.1,uc007hce.1,uc007hca.1,uc007hcd.1	2489	Cnot2	NM_001037848,NM_028082,NM_001037847,NM_001037846	chr10	FALSE|NA	FALSE|NA	FALSE|NA	1	1	1	1	1	1	0	0	0	0	0	0	Negative	39.2936	Active
uc007hci.1	uc007hci.1	2492	Gm239	NM_001033333	chr10	FALSE|NA	FALSE|NA	FALSE|NA	0	0	0	1	0	0	0	0	0	0	0	0	Negative	0.023782	Inactive
uc007hcj.1	uc007hcj.1,uc007hck.1	2493	Rab3ip	NM_001003950	chr10	FALSE|NA	FALSE|NA	FALSE|NA	1	1	1	1	1	1	0	0	0	0	0	0	Negative	15.1923	Active
uc007hcp.1	uc007hcp.1	2497	Best3	NM_001007583	chr10	FALSE|NA	FALSE|NA	FALSE|NA	0	0	0	0	0	0	0	0	1	0	0	0	Negative	0.0680923	Inactive
uc007hcr.1	uc007hcr.1	2499	Lrrc10	NM_146242	chr10	FALSE|NA	FALSE|NA	FALSE|NA	1	1	1	1	1	1	1	1	1	0	0	0	Positive	0.164226	PRCa
uc007hcs.1	uc007hcs.1	2500	Cct2	NM_007636	chr10	FALSE|NA	FALSE|NA	FALSE|NA	1	1	1	1	1	1	0	0	0	0	0	0	Negative	371.45	Active
uc007hct.1	uc007hcu.1,uc007hct.1	2501	Frs2	NM_177798	chr10	FALSE|NA	FALSE|NA	FALSE|NA	1	1	1	1	1	1	0	0	1	0	0	0	Negative	12.5264	Active
uc007hcx.1	uc007hcx.1,uc007hcw.1	2503	Yeats4	NM_026570	chr10	FALSE|NA	FALSE|NA	FALSE|NA	1	1	1	1	1	1	0	0	0	0	0	0	Negative	62.002	Active
uc007hcy.1	uc007hcz.1,uc007hcy.1	2504	9530003J23Rik	NM_029906	chr10	FALSE|NA	FALSE|NA	FALSE|NA	0	0	0	0	1	0	0	0	0	0	0	0	Negative	0.0125308	Inactive
uc007hda.1	uc007hdb.1,uc007hda.1	2505	Lyzs	NM_017372	chr10	FALSE|NA	FALSE|NA	FALSE|NA	0	0	0	0	0	0	0	1	1	0	0	0	Positive	0.0233545	PRCo
uc007hdc.1	uc007hdc.1	2506	Lyz	NM_013590	chr10	FALSE|NA	FALSE|NA	FALSE|NA	0	0	0	0	0	0	0	1	1	0	0	0	Positive	0	PRCo
uc007hdg.1	uc007hde.1,uc007hdg.1,uc007hdd.1,uc007hdf.1	2507	AK014646,Cpsf6	NM_001013391	chr10	FALSE|NA	FALSE|NA	FALSE|NA	1	1	1	0	1	1	0	0	0	0	0	0	Negative	29.3786	Active
uc007hdm.1	uc007hdm.1,uc007hdl.1	2510	Mdm2	NM_010786	chr10	FALSE|NA	FALSE|NA	FALSE|NA	1	1	1	1	1	1	0	0	0	0	0	0	Negative	24.6274	Active
uc007hdn.1	uc007hdn.1	2511	Slc35e3	NM_029875	chr10	FALSE|NA	FALSE|NA	FALSE|NA	1	1	1	1	1	1	0	0	0	0	0	0	Negative	5.2093	Active
uc007hdo.1	uc007hdp.1,uc007hdo.1,uc007hdq.1	2512	Nup107	NM_134010	chr10	FALSE|NA	FALSE|NA	FALSE|NA	1	1	1	1	1	1	0	0	0	0	0	0	Negative	54.1817	Active
uc007hdr.1	uc007hdr.1	2513	Rap1b	NM_024457	chr10	FALSE|NA	FALSE|NA	FALSE|NA	1	1	1	1	1	1	0	0	0	0	0	0	Negative	41.2434	Active
uc007hdt.1	uc007hdu.1,uc007hdt.1,uc007hds.1	2514	Mdm1	NM_010785,NM_148922	chr10	FALSE|NA	FALSE|NA	FALSE|NA	1	1	1	0	1	1	0	0	0	0	0	0	Negative	4.28828	Active
uc007hdv.1	uc007hdv.1	2515	Il22	NM_016971	chr10	FALSE|NA	FALSE|NA	FALSE|NA	0	0	0	0	0	0	0	0	1	0	0	0	Negative	0	Inactive
uc007hdx.1	uc007hdx.1,uc007hdw.1	2516	Iltifb,IL-TIFb	NM_054079	chr10	FALSE|NA	FALSE|NA	FALSE|NA	0	0	0	0	0	0	0	0	0	0	0	0	Negative	0	Inactive
uc007hdy.1	uc007hdy.1	2517	Ifng	NM_008337	chr10	FALSE|NA	FALSE|NA	FALSE|NA	0	0	0	1	0	0	0	0	0	0	0	0	Negative	0	Inactive
uc007hea.1	uc007hea.1	2519	Dyrk2	NM_001014390	chr10	FALSE|NA	FALSE|NA	FALSE|NA	1	1	1	1	0	1	0	1	1	0	0	0	Positive	6.64793	PRCi
uc007hei.1	uc007hem.1,uc007hep.1,uc007hei.1,uc007hel.1,uc007heg.1,uc007hej.1,uc007heq.1,uc007heo.1,uc007hek.1,uc007heh.1	2524	Grip1	NM_133442,NM_130891,NM_028736	chr10	FALSE|NA	FALSE|NA	FALSE|NA	1	0	0	1	1	1	1	1	1	1	1	1	Positive	0.215773	PRCr
uc007hes.1	uc007her.1,uc007hes.1	2526	Helb,helB	NM_080446	chr10	FALSE|NA	FALSE|NA	FALSE|NA	1	1	1	1	1	1	0	0	0	0	0	0	Negative	26.0787	Active
uc007het.1	uc007heu.1,uc007het.1	2527	Irak3	NM_028679	chr10	TRUE	FALSE|NA	TRUE	1	1	1	1	1	1	1	1	1	1	1	0	Positive	8.30202	PRCa
uc007hey.1	uc007hew.1,uc007hez.1,uc007hex.1,uc007hey.1	2529	AK162942,Tmbim4	NM_026617	chr10	FALSE|NA	FALSE|NA	FALSE|NA	1	1	1	0	1	1	0	0	0	0	0	0	Negative	28.7185	Active
uc007hfa.1	uc007hfa.1	2530	1190005P17Rik	NM_025431	chr10	FALSE|NA	FALSE|NA	FALSE|NA	1	1	1	1	1	1	0	0	0	0	0	0	Negative	22.283	Active
uc007hfb.1	uc007hfb.1,uc007hfe.1	2531	Hmga2	NM_010441	chr10	TRUE	TRUE	FALSE|NA	1	1	1	0	1	1	1	1	1	1	1	1	Positive	2.63593	PRCa
uc007hfh.1	uc007hfh.1	2534	Msrb3	NM_177092	chr10	TRUE	FALSE|NA	TRUE	1	0	0	0	0	1	0	1	1	1	0	0	Positive	0.539936	Inactive
uc007hfi.1	uc007hfi.1	2535	Lemd3	NM_001081193	chr10	FALSE|NA	FALSE|NA	FALSE|NA	1	1	1	0	1	1	0	0	1	0	0	0	Negative	5.63909	Active
uc007hfj.1	uc007hfj.1,uc007hfk.1	2536	Wif1	NM_011915	chr10	TRUE	FALSE|NA	TRUE	1	0	0	0	0	1	1	1	1	1	1	0	Positive	0.0551021	PRCr
uc007hfo.1	uc007hfr.1,uc007hfo.1,uc007hfp.1,uc007hfn.1,uc007hfq.1	2538	Gns,AK081796	NM_029364	chr10	FALSE|NA	FALSE|NA	FALSE|NA	1	1	1	1	1	1	1	1	1	1	0	0	Positive	14.1743	PRCa
uc007hfs.1	uc007hfs.1	2539	Rassf3	NM_138956	chr10	FALSE|NA	FALSE|NA	FALSE|NA	1	1	1	1	1	1	0	1	1	0	0	0	Positive	14.2678	PRCa
uc007hft.1	uc007hfu.1,uc007hft.1	2540	Tbk1	NM_019786	chr10	FALSE|NA	FALSE|NA	FALSE|NA	1	1	1	0	1	1	0	0	0	0	0	0	Negative	9.04066	Active
uc007hfv.1	uc007hfv.1	2541	Xpot	NM_001081056	chr10	FALSE|NA	FALSE|NA	FALSE|NA	1	1	1	1	1	1	0	0	0	0	0	0	Negative	28.6921	Active
uc007hfw.1	uc007hfw.1	2542	D930020B18Rik	NM_177335	chr10	TRUE	TRUE	FALSE|NA	1	1	1	1	1	1	1	1	1	1	1	1	Positive	0.0582372	PRCa
uc007hfx.1	uc007hfz.1,uc007hfx.1,uc007hfy.1	2543	AK162911,BC048403	NM_173022	chr10	FALSE|NA	FALSE|NA	FALSE|NA	1	1	1	1	1	1	0	0	0	0	0	0	Negative	8.14227	Active
uc007hgb.1	uc007hga.1,uc007hgc.1,uc007hgb.1	2544	Srgap1	NM_001081037	chr10	FALSE|NA	FALSE|NA	FALSE|NA	1	1	1	0	1	1	0	1	1	0	0	0	Positive	1.95953	PRCa
uc007hgd.1	uc007hgd.1	2545	Tmem5	NM_153059	chr10	FALSE|NA	FALSE|NA	FALSE|NA	1	1	1	1	1	1	0	0	0	0	0	0	Negative	6.30579	Active
uc007hge.1	uc007hge.1	2546	Avpr1a	NM_016847	chr10	TRUE	TRUE	FALSE|NA	1	0	0	0	0	1	1	1	1	1	1	1	Positive	0.00924213	PRCr
uc007hgh.1	uc007hgf.1,uc007hgh.1,uc007hgg.1	2547	Ppm1h	NM_176919	chr10	TRUE	TRUE	FALSE|NA	1	1	1	0	1	1	1	1	1	1	1	1	Positive	1.63942	PRCa
uc007hgk.1	uc007hgl.1,uc007hgk.1,uc007hgj.1	2549	Mon2	NM_153395	chr10	FALSE|NA	FALSE|NA	FALSE|NA	1	1	1	0	1	1	0	0	0	0	0	0	Negative	6.09192	Active
uc007hgn.1	uc007hgs.1,uc007hgn.1,uc007hgr.1,uc007hgt.1,uc007hgo.1,uc007hgq.1,uc007hgp.1,uc007hgm.1	2550	Usp15	NM_027604	chr10	FALSE|NA	FALSE|NA	FALSE|NA	1	1	1	1	1	1	1	0	0	0	0	0	Positive	25.9237	Active
uc007hgu.1	uc007hgv.1,uc007hgu.1,uc007hgw.1	2551	AI851790	NM_182807	chr10	TRUE	TRUE	FALSE|NA	1	0	0	0	0	1	1	1	1	1	1	1	Positive	0	PRCr
uc007hgy.1	uc007hgy.1,uc007hgx.1,uc007hgz.1	2552	Slc16a7	NM_011391	chr10	FALSE|NA	FALSE|NA	FALSE|NA	1	0	0	0	0	0	0	0	0	0	0	0	Negative	0.0357173	Inactive
uc007hhd.1	uc007hhd.1,uc007hhc.1,uc007hhb.1	2554	Lrig3	NM_177152	chr10	FALSE|NA	FALSE|NA	FALSE|NA	1	1	1	1	1	1	1	1	1	1	0	0	Positive	5.47437	PRCa
uc007hhf.1	uc007hhf.1,uc007hhh.1,uc007hhg.1	2556	Xrcc6bp1	NM_026858	chr10	FALSE|NA	FALSE|NA	FALSE|NA	1	1	1	0	0	1	0	0	0	0	0	0	Negative	8.61258	Active
uc007hhk.1	uc007hhk.1,uc007hhj.1	2558	Ctdsp2	NM_146012	chr10	FALSE|NA	FALSE|NA	FALSE|NA	1	0	1	1	1	0	0	0	0	0	0	0	Negative	33.202	Active
uc007hhl.1	uc007hhl.1	2559	Avil	NM_009635	chr10	FALSE|NA	FALSE|NA	FALSE|NA	NA	NA	NA	NA	NA	NA	NA	NA	NA	NA	NA	NA	NA	0.020592	NA
uc007hhm.1	uc007hhn.1,uc007hhm.1,uc007hho.1	2560	Tsfm	NM_025537	chr10	FALSE|NA	FALSE|NA	FALSE|NA	NA	NA	NA	NA	NA	NA	NA	NA	NA	NA	NA	NA	NA	39.7796	NA
uc007hhq.1	uc007hhq.1,uc007hhp.1,uc007hhr.1	2561	Mettl1	NM_010792	chr10	FALSE|NA	FALSE|NA	FALSE|NA	1	1	1	1	1	1	0	0	1	0	0	0	Negative	25.8685	Active
uc007hhs.1	uc007hht.1,uc007hhs.1	2562	Cyp27b1	NM_010009	chr10	TRUE	TRUE	FALSE|NA	1	1	1	0	1	1	1	1	1	1	0	0	Positive	0.217251	PRCa
uc007hhu.1	uc007hhu.1	2563	March9	NM_001033262	chr10	FALSE|NA	FALSE|NA	FALSE|NA	1	1	1	1	1	1	0	0	1	0	0	0	Negative	8.51892	Active
uc007hhv.1	uc007hhv.1	2564	Cdk4	NM_009870	chr10	FALSE|NA	FALSE|NA	FALSE|NA	NA	NA	NA	NA	NA	NA	NA	NA	NA	NA	NA	NA	NA	268.161	NA
uc007hhw.1	uc007hhw.1	2565	Tspan31	NM_025982	chr10	FALSE|NA	FALSE|NA	FALSE|NA	NA	NA	NA	NA	NA	NA	NA	NA	NA	NA	NA	NA	NA	28.6274	NA
uc007hhx.1	uc007hhy.1,uc007hhx.1	2566	Centg1	NM_001033263	chr10	TRUE	TRUE	FALSE|NA	1	0	0	1	1	1	1	1	1	1	0	1	Positive	0.293617	PRCr
uc007hhz.1	uc007hia.1,uc007hhz.1	2567	Os9	NM_177614	chr10	FALSE|NA	FALSE|NA	FALSE|NA	1	1	1	1	1	1	0	0	0	0	0	0	Negative	7.76827	Active
uc007hig.1	uc007hie.1,uc007hif.1,uc007hic.1,uc007hig.1,uc007hib.1,uc007hid.1	2568	B4galnt1	NM_008080	chr10	TRUE	TRUE	FALSE|NA	1	1	1	1	0	1	1	1	1	1	1	1	Positive	1.89129	PRCi
uc007hik.1	uc007hik.1,uc007hij.1	2571	D10Ertd610e	NM_028027	chr10	FALSE|NA	FALSE|NA	FALSE|NA	1	1	1	1	1	1	0	1	0	0	0	0	Positive	12.3484	PRCa
uc007hin.1	uc007hin.1,uc007hil.1,uc007hio.1,uc007him.1	2572	Deltex3,Dtx3	NM_030714	chr10	FALSE|NA	FALSE|NA	FALSE|NA	1	1	1	1	1	1	0	0	0	0	0	0	Negative	21.666	Active
uc007hiq.1	uc007hiq.1,uc007hir.1	2574	Pip4k2c	NM_054097	chr10	FALSE|NA	FALSE|NA	FALSE|NA	1	1	1	1	1	1	0	0	0	0	0	0	Negative	27.7714	Active
uc007his.1	uc007his.1,uc007hit.1	2575	Kif5a	NM_001039000,NM_008447	chr10	FALSE|NA	FALSE|NA	FALSE|NA	1	1	1	1	1	1	0	0	1	0	0	0	Negative	2.96688	Active
uc007hiu.1	uc007hiu.1	2576	Dctn2	NM_027151	chr10	FALSE|NA	FALSE|NA	FALSE|NA	NA	NA	NA	NA	NA	NA	NA	NA	NA	NA	NA	NA	NA	76.7167	NA
uc007hiw.1	uc007hiv.1,uc007hiw.1,uc007hix.1	2577	Mbd6	NM_033072	chr10	FALSE|NA	FALSE|NA	FALSE|NA	NA	NA	NA	NA	NA	NA	NA	NA	NA	NA	NA	NA	NA	4.14276	NA
uc007hiy.1	uc007hiy.1	2578	Ddit3	NM_007837	chr10	FALSE|NA	FALSE|NA	FALSE|NA	NA	NA	NA	NA	NA	NA	NA	NA	NA	NA	NA	NA	NA	19.7253	NA
uc007hiz.1	uc007hiz.1	2579	Mars	NM_001003913	chr10	FALSE|NA	FALSE|NA	FALSE|NA	NA	NA	NA	NA	NA	NA	NA	NA	NA	NA	NA	NA	NA	114.241	NA
uc007hje.1	uc007hjc.1,uc007hjd.1,uc007hja.1,uc007hjb.1,uc007hje.1	2580	Arhgap9	NM_146011	chr10	FALSE|NA	FALSE|NA	FALSE|NA	NA	NA	NA	NA	NA	NA	NA	NA	NA	NA	NA	NA	NA	3.83128	NA
uc007hjf.1	uc007hjf.1,uc007hjg.1,uc007hjh.1	2581	Gli1	NM_010296	chr10	FALSE|NA	FALSE|NA	FALSE|NA	NA	NA	NA	NA	NA	NA	NA	NA	NA	NA	NA	NA	NA	20.8235	NA
uc007hji.1	uc007hji.1	2582	Inhbe	NM_008382	chr10	FALSE|NA	FALSE|NA	FALSE|NA	1	1	1	1	0	1	0	0	1	0	0	0	Negative	0.460598	Active
uc007hjj.1	uc007hjj.1	2583	Inhbc	NM_010565	chr10	FALSE|NA	FALSE|NA	FALSE|NA	1	1	0	0	0	1	0	0	0	0	0	0	Negative	0.378452	Active
uc007hjp.1	uc007hjn.1,uc007hjq.1,uc007hjo.1,uc007hjp.1,uc007hjl.1,uc007hjm.1	2585	R3hdm2	NM_027900	chr10	FALSE|NA	FALSE|NA	FALSE|NA	1	0	0	1	1	0	0	0	0	0	0	1	Negative	7.82997	Inactive
uc007hjr.1	uc007hjs.1,uc007hjr.1	2586	Stac3	NM_177707	chr10	FALSE|NA	FALSE|NA	FALSE|NA	1	0	0	1	0	0	0	0	0	0	0	0	Negative	0.0864787	Inactive
uc007hjt.1	uc007hjt.1	2587	Ndufa4l2	NM_001098789	chr10	FALSE|NA	FALSE|NA	FALSE|NA	NA	NA	NA	NA	NA	NA	NA	NA	NA	NA	NA	NA	NA	9.56506	NA
uc007hju.1	uc007hjv.1,uc007hju.1	2588	Shmt2	NM_028230	chr10	FALSE|NA	FALSE|NA	FALSE|NA	NA	NA	NA	NA	NA	NA	NA	NA	NA	NA	NA	NA	NA	102.106	NA
uc007hjw.1	uc007hjw.1	2589	Nxph4	NM_183297	chr10	TRUE	FALSE|NA	FALSE|NA	1	0	0	1	0	1	1	1	1	1	1	1	Positive	1.00954	PRCr
uc007hjx.1	uc007hjy.1,uc007hjz.1,uc007hjx.1	2590	Lrp1	NM_008512	chr10	FALSE|NA	FALSE|NA	FALSE|NA	1	1	1	1	1	1	0	0	0	0	0	0	Negative	3.34288	Active
uc007hka.1	uc007hka.1	2591	Stat6	NM_009284	chr10	FALSE|NA	FALSE|NA	FALSE|NA	NA	NA	NA	NA	NA	NA	NA	NA	NA	NA	NA	NA	NA	11.4013	NA
uc007hkb.1	uc007hkb.1,uc007hkc.1	2592	Nab2	NM_008668	chr10	TRUE	FALSE|NA	FALSE|NA	NA	NA	NA	NA	NA	NA	NA	NA	NA	NA	NA	NA	NA	4.93162	NA
uc007hkf.1	uc007hke.1,uc007hkg.1,uc007hkd.1,uc007hkf.1	2593	AK005897,Kiaa0286,BC030440	NM_173732	chr10	FALSE|NA	FALSE|NA	FALSE|NA	1	1	1	1	1	1	0	0	0	0	0	0	Negative	6.22015	Active
uc007hkh.1	uc007hkh.1,uc007hki.1	2594	Myo1a	NM_001081219	chr10	FALSE|NA	FALSE|NA	FALSE|NA	1	0	0	1	0	0	0	0	0	0	0	0	Negative	0.508301	Inactive
uc007hkj.1	uc007hkj.1,uc007hkk.1	2595	Tac2	NM_009312	chr10	FALSE|NA	FALSE|NA	FALSE|NA	0	0	0	0	0	0	0	1	1	0	0	0	Positive	0.101408	PRCo
uc007hkl.1	uc007hkl.1	2596	Zbtb39	NM_198035	chr10	FALSE|NA	FALSE|NA	FALSE|NA	1	1	1	1	1	1	0	0	1	0	0	0	Negative	5.77314	Active
uc007hkm.1	uc007hkm.1	2597	Admr	NM_007412	chr10	FALSE|NA	FALSE|NA	FALSE|NA	1	0	0	1	1	0	0	1	1	0	0	0	Positive	0.466318	Inactive
uc007hko.1	uc007hkp.1,uc007hko.1,uc007hkn.1	2598	Rdh9,Rdh1	NM_153133,NM_080436	chr10	FALSE|NA	FALSE|NA	FALSE|NA	0	0	0	0	0	0	0	0	1	0	0	0	Negative	0.000924464	Inactive
uc007hkq.1	uc007hkr.1,uc007hkq.1	2599	Rdh16	NM_009040	chr10	FALSE|NA	FALSE|NA	FALSE|NA	0	0	0	0	0	0	0	0	0	0	0	0	Negative	0.0227374	Inactive
uc007hks.1	uc007hks.1	2600	AY053573	NM_199313	chr10	FALSE|NA	FALSE|NA	FALSE|NA	0	0	0	0	0	0	0	0	0	0	0	0	Negative	0.00799133	Inactive
uc007hkt.1	uc007hkt.1	2601	Rdhs	NM_147222	chr10	FALSE|NA	FALSE|NA	FALSE|NA	0	0	0	0	0	0	0	0	1	0	0	0	Negative	0.0111217	Inactive
uc007hku.1	uc007hku.1	2602	BC089597	NM_145424	chr10	FALSE|NA	FALSE|NA	FALSE|NA	0	0	0	0	1	0	0	1	1	0	0	0	Positive	0.0168171	Inactive
uc007hkv.1	uc007hkv.1	2603	Rdh7	NM_017473	chr10	FALSE|NA	FALSE|NA	FALSE|NA	0	0	0	0	0	0	0	0	0	0	0	0	Negative	0.0128022	Inactive
uc007hkw.1	uc007hkx.1,uc007hkw.1	2604	Sdro	NM_027301	chr10	FALSE|NA	FALSE|NA	FALSE|NA	0	0	0	0	0	0	0	0	1	0	0	0	Negative	0.0346588	Inactive
uc007hky.1	uc007hkz.1,uc007hky.1	2605	Hsd17b6	NM_013786	chr10	FALSE|NA	FALSE|NA	FALSE|NA	0	0	0	0	0	0	0	0	0	0	0	1	Negative	0	Inactive
uc007hla.1	uc007hla.1	2606	Prim1	NM_008921	chr10	FALSE|NA	FALSE|NA	FALSE|NA	1	1	1	0	1	1	0	0	0	0	0	0	Negative	39.5245	Active
uc007hlc.1	uc007hlb.1,uc007hlc.1	2607	Naca	NM_013608	chr10	FALSE|NA	FALSE|NA	FALSE|NA	1	1	1	1	1	1	0	0	0	0	0	0	Negative	19.1213	Active
uc007hld.1	uc007hld.1	2608	Ptges3	NM_019766	chr10	FALSE|NA	FALSE|NA	FALSE|NA	1	1	1	1	1	1	0	0	0	0	0	0	Negative	83.9877	Active
uc007hle.1	uc007hle.1	2609	Atp5b	NM_016774	chr10	FALSE|NA	FALSE|NA	FALSE|NA	1	1	1	1	1	1	0	0	0	0	0	0	Negative	1190.63	Active
uc007hlh.1	uc007hlj.1,uc007hlg.1,uc007hlk.1,uc007hlf.1,uc007hlh.1,uc007hll.1,uc007hli.1	2610	Baz2a,TIP5	NM_054078	chr10	FALSE|NA	FALSE|NA	FALSE|NA	1	1	1	1	1	1	0	0	0	0	0	0	Negative	36.5245	Active
uc007hln.1	uc007hlm.1,uc007hln.1	2611	Rbms2	NM_001039080,NM_019711	chr10	FALSE|NA	FALSE|NA	FALSE|NA	1	0	0	1	1	0	0	0	0	0	0	0	Negative	20.4682	Inactive
uc007hlo.1	uc007hlp.1,uc007hlo.1	2612	Gls2	NM_001033264	chr10	FALSE|NA	FALSE|NA	FALSE|NA	NA	NA	NA	NA	NA	NA	NA	NA	NA	NA	NA	NA	NA	15.7618	NA
uc007hlq.1	uc007hlq.1	2613	Spryd4	NM_025716	chr10	FALSE|NA	FALSE|NA	FALSE|NA	NA	NA	NA	NA	NA	NA	NA	NA	NA	NA	NA	NA	NA	15.6506	NA
uc007hlr.1	uc007hlr.1	2614	Mip	NM_008600	chr10	FALSE|NA	FALSE|NA	FALSE|NA	1	1	1	1	1	1	0	0	1	0	0	0	Negative	1.54358	Active
uc007hlu.1	uc007hlx.1,uc007hlu.1,uc007hlw.1,uc007hlt.1,uc007hlv.1	2616	Timeless	NM_011589	chr10	FALSE|NA	FALSE|NA	FALSE|NA	1	1	1	1	1	1	0	0	0	0	0	0	Negative	16.5032	Active
uc007hly.1	uc007hly.1	2617	Apon	NM_133996	chr10	FALSE|NA	FALSE|NA	FALSE|NA	1	1	1	1	0	0	0	0	0	0	0	0	Negative	0.144941	Active
uc007hlz.1	uc007hlz.1	2618	Apof	NM_133997	chr10	FALSE|NA	FALSE|NA	FALSE|NA	1	0	0	1	1	0	0	0	0	0	0	0	Negative	0.562783	Inactive
uc007hma.1	uc007hmb.1,uc007hma.1	2619	Stat2	NM_019963	chr10	FALSE|NA	FALSE|NA	FALSE|NA	1	1	1	1	1	1	0	0	0	0	0	0	Negative	8.27256	Active
uc007hmc.1	uc007hmc.1	2620	Il23a	NM_031252	chr10	FALSE|NA	FALSE|NA	FALSE|NA	1	1	0	1	1	1	1	0	0	0	0	0	Positive	0.59035	Active
uc007hme.1	uc007hmg.1,uc007hme.1,uc007hmh.1,uc007hmf.1,uc007hmd.1	2621	Usp52	NM_133992	chr10	FALSE|NA	FALSE|NA	FALSE|NA	1	1	1	1	1	1	0	0	0	1	0	0	Negative	20.1089	Active
uc007hmi.1	uc007hmi.1	2622	Tmem4	NM_019953	chr10	FALSE|NA	FALSE|NA	FALSE|NA	1	1	1	1	1	1	0	0	0	0	0	0	Negative	64.2266	Active
uc007hmj.1	uc007hmj.1	2623	Cs	NM_026444	chr10	FALSE|NA	FALSE|NA	FALSE|NA	NA	NA	NA	NA	NA	NA	NA	NA	NA	NA	NA	NA	NA	96.3369	NA
uc007hmk.1	uc007hmk.1	2624	Coq10a	NM_001081040	chr10	FALSE|NA	FALSE|NA	FALSE|NA	NA	NA	NA	NA	NA	NA	NA	NA	NA	NA	NA	NA	NA	3.42173	NA
uc007hml.1	uc007hmm.1,uc007hml.1	2625	Ankrd52	NM_172790	chr10	FALSE|NA	FALSE|NA	FALSE|NA	1	1	1	1	1	1	0	0	0	0	0	0	Negative	2.89676	Active
uc007hmp.1	uc007hmo.1,uc007hmp.1,uc007hmn.1	2626	Slc39a5	NM_028092,NM_028051	chr10	FALSE|NA	FALSE|NA	FALSE|NA	1	1	1	1	1	0	0	0	0	0	0	0	Negative	0.0194887	Active
uc007hmq.1	uc007hmq.1	2627	Obfc2b	NM_027257	chr10	FALSE|NA	FALSE|NA	FALSE|NA	1	1	1	1	1	1	0	0	0	0	0	0	Negative	37.5096	Active
uc007hmu.1	uc007hmr.1,uc007hmu.1,uc007hms.1,uc007hmv.1,uc007hmt.1	2628	Rnf41	NM_026259	chr10	FALSE|NA	FALSE|NA	FALSE|NA	1	1	1	1	1	1	0	0	0	0	0	0	Negative	8.11449	Active
uc007hmz.1	uc007hmw.1,uc007hmz.1,uc007hmx.1,uc007hmy.1	2629	Smarcc2	NM_198160	chr10	FALSE|NA	FALSE|NA	FALSE|NA	NA	NA	NA	NA	NA	NA	NA	NA	NA	NA	NA	NA	NA	12.3067	NA
uc007hnc.1	uc007hnb.1,uc007hnc.1,uc007hnd.1	2631	Myl6	NM_010860	chr10	FALSE|NA	FALSE|NA	FALSE|NA	NA	NA	NA	NA	NA	NA	NA	NA	NA	NA	NA	NA	NA	144.223	NA
uc007hne.1	uc007hne.1	2632	Myl6b	NM_172259	chr10	FALSE|NA	FALSE|NA	FALSE|NA	1	1	1	1	1	1	0	0	0	0	0	0	Negative	6.12399	Active
uc007hng.1	uc007hng.1,uc007hnh.1	2634	Mbc2	NM_011843	chr10	FALSE|NA	FALSE|NA	FALSE|NA	1	1	1	1	1	1	1	1	0	0	0	0	Positive	29.4587	PRCa
uc007hni.1	uc007hni.1	2635	Zc3h10	NM_134003	chr10	FALSE|NA	FALSE|NA	FALSE|NA	NA	NA	NA	NA	NA	NA	NA	NA	NA	NA	NA	NA	NA	23.3327	NA
uc007hnk.1	uc007hnj.1,uc007hnk.1	2636	Rpl41	NM_018860	chr10	FALSE|NA	FALSE|NA	FALSE|NA	NA	NA	NA	NA	NA	NA	NA	NA	NA	NA	NA	NA	NA	1868.54	NA
uc007hnl.1	uc007hnl.1	2637	Pa2g4	NM_011119	chr10	FALSE|NA	FALSE|NA	FALSE|NA	1	1	1	1	1	1	0	1	0	0	0	0	Positive	188.471	PRCa
uc007hnm.1	uc007hnm.1	2638	Erbb3	NM_010153	chr10	FALSE|NA	FALSE|NA	FALSE|NA	1	1	1	1	1	1	0	0	0	0	0	0	Negative	10.2305	Active
uc007hnn.1	uc007hno.1,uc007hnn.1	2639	Rps26	NM_013765	chr10	FALSE|NA	FALSE|NA	FALSE|NA	1	1	1	1	1	1	0	0	0	0	0	0	Negative	1003.01	Active
uc007hnq.1	uc007hnp.1,uc007hnq.1	2640	Ikzf4	NM_011772	chr10	TRUE	FALSE|NA	FALSE|NA	1	0	0	1	1	1	0	1	1	1	0	0	Positive	0.313743	Inactive
uc007hnt.1	uc007hns.1,uc007hnt.1	2642	Suox	NM_173733	chr10	FALSE|NA	FALSE|NA	FALSE|NA	1	1	1	1	1	1	0	0	1	0	0	0	Negative	2.83531	Active
uc007hnv.1	uc007hnw.1,uc007hnx.1,uc007hnu.1,uc007hnv.1	2643	AK206637,Rab5b	NM_177411	chr10	FALSE|NA	FALSE|NA	FALSE|NA	1	1	1	1	1	1	0	0	0	0	0	0	Negative	17.4977	Active
uc007hoa.1	uc007hnz.1,uc007hoa.1,uc007hny.1	2644	Cdk2	NM_183417,NM_016756	chr10	FALSE|NA	FALSE|NA	FALSE|NA	NA	NA	NA	NA	NA	NA	NA	NA	NA	NA	NA	NA	NA	31.175	NA
uc007hob.1	uc007hob.1	2645	Si	NM_021882	chr10	FALSE|NA	FALSE|NA	FALSE|NA	NA	NA	NA	NA	NA	NA	NA	NA	NA	NA	NA	NA	NA	10.6097	NA
uc007hoc.1	uc007hoc.1	2646	Dgka	NM_016811	chr10	FALSE|NA	FALSE|NA	FALSE|NA	NA	NA	NA	NA	NA	NA	NA	NA	NA	NA	NA	NA	NA	18.3981	NA
uc007hoe.1	uc007hod.1,uc007hoe.1	2647	Wibg	NM_030100	chr10	FALSE|NA	FALSE|NA	FALSE|NA	1	1	1	1	1	1	0	0	0	0	0	0	Negative	73.4674	Active
uc007hoh.1	uc007hof.1,uc007hoh.1,uc007hog.1	2648	Mmp19	NM_021412	chr10	FALSE|NA	FALSE|NA	FALSE|NA	0	0	0	1	0	0	0	0	0	0	0	0	Negative	0.370165	Inactive
uc007hoi.1	uc007hoi.1,uc007hoj.1	2649	1110012D08Rik	NM_178066	chr10	FALSE|NA	FALSE|NA	FALSE|NA	NA	NA	NA	NA	NA	NA	NA	NA	NA	NA	NA	NA	NA	4.74685	NA
uc007hom.1	uc007hol.1,uc007hok.1,uc007hon.1,uc007hom.1	2650	Dnajc14	NM_028873	chr10	FALSE|NA	FALSE|NA	FALSE|NA	NA	NA	NA	NA	NA	NA	NA	NA	NA	NA	NA	NA	NA	8.43296	NA
uc007hoo.1	uc007hop.1,uc007hoo.1	2651	Ormdl2	NM_024180	chr10	FALSE|NA	FALSE|NA	FALSE|NA	NA	NA	NA	NA	NA	NA	NA	NA	NA	NA	NA	NA	NA	23.9556	NA
uc007hor.1	uc007hoq.1,uc007hos.1,uc007hor.1	2652	1110005A23Rik	NM_025364	chr10	FALSE|NA	FALSE|NA	FALSE|NA	NA	NA	NA	NA	NA	NA	NA	NA	NA	NA	NA	NA	NA	30.0265	NA
uc007hot.1	uc007hot.1	2653	Gdf11	NM_010272	chr10	TRUE	FALSE|NA	TRUE	1	1	1	1	1	1	1	1	1	1	0	0	Positive	0.688365	PRCa
uc007hov.1	uc007hov.1,uc007hou.1	2654	Cd63	NM_001042580,NM_007653	chr10	FALSE|NA	FALSE|NA	FALSE|NA	1	1	1	1	1	1	1	1	1	0	0	0	Positive	17.9766	PRCa
uc007hoy.1	uc007hoy.1,uc007hox.1,uc007how.1	2655	Rdh5	NM_134006	chr10	FALSE|NA	FALSE|NA	FALSE|NA	1	1	1	1	1	0	0	0	0	0	0	0	Negative	0.471879	Active
uc007hoz.1	uc007hoz.1	2656	Bloc1s1	NM_015740	chr10	FALSE|NA	FALSE|NA	FALSE|NA	1	1	1	1	1	1	0	0	0	0	0	0	Negative	41.1072	Active
uc007hpa.1	uc007hpa.1,uc007hpc.1,uc007hpb.1	2657	Itga7	NM_008398	chr10	TRUE	FALSE|NA	FALSE|NA	1	1	0	0	0	1	1	1	1	1	1	0	Positive	0.712324	PRCr
uc007hpd.1	uc007hpd.1	2658	Mettl7b	NM_027853	chr10	FALSE|NA	FALSE|NA	FALSE|NA	0	0	0	0	0	0	0	1	1	0	0	0	Positive	0.0201188	PRCo
uc007hpf.1	uc007hpf.1	2660	Olfr9	NM_146861	chr10	FALSE|NA	FALSE|NA	FALSE|NA	0	0	0	0	0	0	0	0	1	0	0	0	Negative	0	Inactive
uc007hpg.1	uc007hpg.1	2661	Olfr763	NM_146862	chr10	FALSE|NA	FALSE|NA	FALSE|NA	1	0	0	1	0	0	0	0	1	0	0	0	Negative	0	Inactive
uc007hph.1	uc007hph.1	2662	Olfr765	NM_001085477	chr10	FALSE|NA	FALSE|NA	FALSE|NA	0	0	0	0	0	0	0	0	0	0	0	0	Negative	0	Inactive
uc007hpi.1	uc007hpi.1	2663	Olfr767	NM_146318	chr10	FALSE|NA	FALSE|NA	FALSE|NA	0	0	0	0	0	0	0	0	0	0	0	0	Negative	0	Inactive
uc007hpj.1	uc007hpj.1	2664	Olfr768	NM_146864	chr10	FALSE|NA	FALSE|NA	FALSE|NA	0	0	0	0	0	0	0	0	0	0	0	0	Negative	0	Inactive
uc007hpk.1	uc007hpk.1	2665	Olfr769	NM_146267	chr10	FALSE|NA	FALSE|NA	FALSE|NA	0	0	0	0	0	0	0	0	0	0	0	0	Negative	0	Inactive
uc007hpl.1	uc007hpl.1	2666	Olfr770	NM_146863	chr10	FALSE|NA	FALSE|NA	FALSE|NA	0	0	0	0	0	0	0	0	0	0	0	0	Negative	0	Inactive
uc007hpm.1	uc007hpm.1	2667	Olfr771	NM_146547	chr10	FALSE|NA	FALSE|NA	FALSE|NA	0	0	0	0	0	0	0	0	0	0	0	0	Negative	0	Inactive
uc007hpn.1	uc007hpn.1	2668	Olfr772	NM_146266	chr10	FALSE|NA	FALSE|NA	FALSE|NA	0	0	0	0	0	0	0	0	0	0	0	0	Negative	0.0329201	Inactive
uc007hpo.1	uc007hpo.1	2669	Olfr773-ps1	NM_207008	chr10	FALSE|NA	FALSE|NA	FALSE|NA	0	0	0	0	0	0	0	0	0	0	0	0	Negative	0.0197333	Inactive
uc007hpp.1	uc007hpp.1	2670	Olfr774	NM_207620	chr10	FALSE|NA	FALSE|NA	FALSE|NA	0	0	0	0	0	0	0	0	0	0	0	0	Negative	0	Inactive
uc007hpq.1	uc007hpq.1	2671	Olfr1518	NM_146545	chr10	FALSE|NA	FALSE|NA	FALSE|NA	0	0	0	0	0	0	0	0	0	0	0	0	Negative	0	Inactive
uc007hpr.1	uc007hpr.1	2672	Olfr776	NM_207559	chr10	FALSE|NA	FALSE|NA	FALSE|NA	0	0	0	0	0	0	0	0	0	0	0	0	Negative	0	Inactive
uc007hps.1	uc007hps.1	2673	Olfr777	NM_146544	chr10	FALSE|NA	FALSE|NA	FALSE|NA	0	0	0	0	0	0	0	0	0	0	0	0	Negative	0	Inactive
uc007hpt.1	uc007hpt.1	2674	Olfr780	NM_146284	chr10	FALSE|NA	FALSE|NA	FALSE|NA	0	0	0	0	0	0	0	0	0	0	0	0	Negative	0	Inactive
uc007hpu.1	uc007hpu.1	2675	Olfr781	NM_146728	chr10	FALSE|NA	FALSE|NA	FALSE|NA	1	0	0	1	0	0	0	0	0	0	0	0	Negative	0	Inactive
uc007hpv.1	uc007hpv.1	2676	Olfr782	NM_001011797	chr10	FALSE|NA	FALSE|NA	FALSE|NA	0	0	0	0	0	0	0	0	0	0	0	0	Negative	0	Inactive
uc007hpw.1	uc007hpw.1	2677	Olfr784	NM_146729	chr10	FALSE|NA	FALSE|NA	FALSE|NA	0	0	0	0	0	0	0	0	0	0	1	0	Negative	0	Inactive
uc007hpx.1	uc007hpx.1	2678	Olfr786	NM_146549	chr10	FALSE|NA	FALSE|NA	FALSE|NA	0	0	0	0	0	0	0	0	0	0	0	0	Negative	0	Inactive
uc007hpy.1	uc007hpy.1	2679	Olfr787	NM_001011822	chr10	FALSE|NA	FALSE|NA	FALSE|NA	0	0	0	0	0	0	0	0	0	0	0	0	Negative	0.0131447	Inactive
uc007hpz.1	uc007hpz.1	2680	Olfr788	NM_146551	chr10	FALSE|NA	FALSE|NA	FALSE|NA	0	0	0	0	0	0	0	0	0	0	0	0	Negative	0	Inactive
uc007hqa.1	uc007hqa.1	2681	Olfr790	NM_146933	chr10	FALSE|NA	FALSE|NA	FALSE|NA	0	0	0	0	0	0	0	0	0	0	0	0	Negative	0	Inactive
uc007hqb.1	uc007hqb.1	2682	Olfr791	NM_146930	chr10	FALSE|NA	FALSE|NA	FALSE|NA	0	0	0	0	0	0	0	0	0	0	0	0	Negative	0	Inactive
uc007hqc.1	uc007hqc.1	2683	Olfr792	NM_001011849	chr10	FALSE|NA	FALSE|NA	FALSE|NA	0	0	0	0	0	0	0	0	0	0	0	0	Negative	0	Inactive
uc007hqd.1	uc007hqd.1	2684	Olfr794	NM_146378	chr10	FALSE|NA	FALSE|NA	FALSE|NA	0	0	0	0	0	0	0	0	0	0	0	0	Negative	0	Inactive
uc007hqe.1	uc007hqe.1	2685	Olfr796	NM_146931	chr10	FALSE|NA	FALSE|NA	FALSE|NA	0	0	0	0	0	0	0	0	1	0	0	0	Negative	0	Inactive
uc007hqf.1	uc007hqf.1	2686	Olfr798	NM_146556	chr10	FALSE|NA	FALSE|NA	FALSE|NA	0	0	0	0	0	0	0	0	0	0	0	0	Negative	0	Inactive
uc007hqg.1	uc007hqg.1	2687	Olfr799	NM_146927	chr10	FALSE|NA	FALSE|NA	FALSE|NA	0	0	0	0	0	0	0	0	0	0	0	0	Negative	0	Inactive
uc007hqh.1	uc007hqh.1	2688	Olfr800	NM_146548	chr10	FALSE|NA	FALSE|NA	FALSE|NA	0	0	0	0	0	0	0	0	0	0	0	0	Negative	0	Inactive
uc007hqi.1	uc007hqi.1	2689	Olfr801	NM_146285	chr10	FALSE|NA	FALSE|NA	FALSE|NA	0	0	0	0	0	0	0	0	1	0	0	0	Negative	0	Inactive
uc007hqj.1	uc007hqj.1	2690	Olfr802	NM_146932	chr10	FALSE|NA	FALSE|NA	FALSE|NA	0	0	0	0	0	0	0	0	0	0	1	0	Negative	0	Inactive
uc007hqk.1	uc007hqk.1	2691	Olfr803	NM_146554	chr10	FALSE|NA	FALSE|NA	FALSE|NA	0	0	0	0	0	0	0	0	0	0	0	0	Negative	0	Inactive
uc007hql.1	uc007hql.1	2692	Olfr804	NM_001011821	chr10	FALSE|NA	FALSE|NA	FALSE|NA	0	0	0	0	0	0	0	0	0	0	0	0	Negative	0	Inactive
uc007hqm.1	uc007hqm.1	2693	Olfr805	NM_146555	chr10	FALSE|NA	FALSE|NA	FALSE|NA	0	0	0	0	0	0	0	0	0	0	0	0	Negative	0	Inactive
uc007hqn.1	uc007hqn.1	2694	Olfr806	NM_146553	chr10	FALSE|NA	FALSE|NA	FALSE|NA	0	0	0	0	0	0	0	0	0	0	0	0	Negative	0	Inactive
uc007hqo.1	uc007hqo.1	2695	Olfr807	NM_146929	chr10	FALSE|NA	FALSE|NA	FALSE|NA	0	0	0	0	0	0	0	0	0	0	0	0	Negative	0	Inactive
uc007hqp.1	uc007hqp.1	2696	Olfr808	NM_146928	chr10	FALSE|NA	FALSE|NA	FALSE|NA	0	0	0	0	0	0	0	0	0	0	0	0	Negative	0	Inactive
uc007hqq.1	uc007hqq.1	2697	Olfr809	NM_146324	chr10	FALSE|NA	FALSE|NA	FALSE|NA	0	0	0	0	0	0	0	0	0	0	0	0	Negative	0	Inactive
uc007hqr.1	uc007hqr.1	2698	Olfr810	NM_146550	chr10	FALSE|NA	FALSE|NA	FALSE|NA	0	0	0	0	0	0	0	0	0	0	0	0	Negative	0	Inactive
uc007hqs.1	uc007hqs.1	2699	Olfr811	NM_146552	chr10	FALSE|NA	FALSE|NA	FALSE|NA	0	0	0	0	0	0	0	0	0	0	0	0	Negative	0	Inactive
uc007hqt.1	uc007hqt.1	2700	Olfr812	NM_146795	chr10	FALSE|NA	FALSE|NA	FALSE|NA	0	0	0	0	0	0	0	0	0	0	0	0	Negative	0	Inactive
uc007hqu.1	uc007hqu.1	2701	Olfr813	NM_207147	chr10	FALSE|NA	FALSE|NA	FALSE|NA	0	0	0	0	0	0	0	0	0	0	0	0	Negative	0	Inactive
uc007hqv.1	uc007hqv.1	2702	Olfr814	NM_207159	chr10	FALSE|NA	FALSE|NA	FALSE|NA	0	0	0	0	0	0	0	0	0	0	0	0	Negative	0.0065989	Inactive
uc007hqw.1	uc007hqw.1	2703	Olfr815	NM_146670	chr10	FALSE|NA	FALSE|NA	FALSE|NA	0	0	0	0	0	0	0	0	0	0	0	0	Negative	0.0194528	Inactive
uc007hqx.1	uc007hqx.1	2704	Olfr816	NM_146672	chr10	FALSE|NA	FALSE|NA	FALSE|NA	0	0	0	0	0	0	0	0	0	0	0	0	Negative	0	Inactive
uc007hqy.1	uc007hqy.1	2705	Olfr818	NM_146777	chr10	FALSE|NA	FALSE|NA	FALSE|NA	0	0	0	0	0	0	0	0	0	0	0	0	Negative	0	Inactive
uc007hqz.1	uc007hqz.1	2706	Olfr247	NM_146269	chr10	FALSE|NA	FALSE|NA	FALSE|NA	0	0	0	0	0	0	0	0	0	0	0	0	Negative	0	Inactive
uc007hra.1	uc007hra.1	2707	Olfr820	NM_146675	chr10	FALSE|NA	FALSE|NA	FALSE|NA	0	0	0	0	0	0	0	0	0	0	0	0	Negative	0	Inactive
uc007hrb.1	uc007hrb.1	2708	Olfr821	NM_146776	chr10	FALSE|NA	FALSE|NA	FALSE|NA	0	0	0	0	0	0	0	0	0	0	0	0	Negative	0	Inactive
uc007hrc.1	uc007hrc.1	2709	Olfr822	NM_146671	chr10	FALSE|NA	FALSE|NA	FALSE|NA	0	0	0	0	0	0	0	0	0	0	0	0	Negative	0	Inactive
uc007hrd.1	uc007hrd.1	2710	Olfr823	NM_146673	chr10	FALSE|NA	FALSE|NA	FALSE|NA	0	0	0	0	0	0	0	0	0	0	0	0	Negative	0	Inactive
uc007hre.1	uc007hre.1	2711	Olfr824	NM_146674	chr10	FALSE|NA	FALSE|NA	FALSE|NA	0	0	0	0	0	0	0	0	0	0	0	0	Negative	0	Inactive
uc007hrf.1	uc007hrf.1	2712	Olfr825	NM_146677	chr10	FALSE|NA	FALSE|NA	FALSE|NA	0	0	0	0	0	0	0	0	0	0	0	0	Negative	0	Inactive
uc007hrg.1	uc007hrg.1	2713	Olfr826	NM_146676	chr10	FALSE|NA	FALSE|NA	FALSE|NA	0	0	0	0	0	0	0	0	0	0	0	0	Negative	0	Inactive
uc007hrh.1	uc007hrh.1	2714	Olfr827	NM_146300	chr10	FALSE|NA	FALSE|NA	FALSE|NA	0	0	0	0	0	0	0	0	0	0	0	0	Negative	0	Inactive
uc007hri.1	uc007hri.1	2715	Neurod4	NM_007501	chr10	FALSE|NA	FALSE|NA	FALSE|NA	1	0	0	0	0	0	0	0	1	0	0	0	Negative	0	Inactive
uc007hrn.1	uc007hrn.1	2717	EG625068	NM_001081448	chr10	FALSE|NA	FALSE|NA	FALSE|NA	0	0	0	0	0	0	0	0	0	0	0	0	Negative	0.000995521	Inactive
uc007hrt.1	uc007hrt.1,uc007hsa.1,uc007hru.1,uc007hrs.1,uc007hsb.1,uc007hrx.1,uc007hrv.1,uc007hrw.1	2722	Sfi1,BC049259	NM_030207	chr11	TRUE	FALSE|NA	FALSE|NA	1	1	1	1	1	1	1	1	1	1	1	1	Positive	5.85622	PRCa
uc007hsc.1	uc007hse.1,uc007hsg.1,uc007hsd.1,uc007hsc.1,uc007hsf.1	2725	Eif4enif1,Clast4	NM_023743	chr11	FALSE|NA	FALSE|NA	FALSE|NA	1	1	1	1	1	1	0	0	0	0	0	0	Negative	28.5904	Active
uc007hsh.1	uc007hsh.1,uc007hsi.1	2726	Drg1	NM_007879	chr11	FALSE|NA	FALSE|NA	FALSE|NA	1	1	1	1	1	1	0	0	0	0	0	0	Negative	78.8113	Active
uc007hsn.1	uc007hsm.1,uc007hsj.1,uc007hsl.1,uc007hsk.1,uc007hsn.1	2727	Patz1,mazr	NM_019574	chr11	FALSE|NA	FALSE|NA	FALSE|NA	1	1	1	1	1	1	0	0	0	0	0	0	Negative	35.8644	Active
uc007hsq.1	uc007hsp.1,uc007hsq.1	2729	Pik3ip1	NM_178149	chr11	FALSE|NA	FALSE|NA	FALSE|NA	NA	NA	NA	NA	NA	NA	NA	NA	NA	NA	NA	NA	NA	3.20815	NA
uc007hst.1	uc007hsu.1,uc007hst.1,uc007hss.1	2731	Limk2	NM_173053,NM_001034030,NM_010718	chr11	FALSE|NA	FALSE|NA	FALSE|NA	NA	NA	NA	NA	NA	NA	NA	NA	NA	NA	NA	NA	NA	12.7395	NA
uc007hsv.1	uc007hsw.1,uc007hsv.1	2732	Rnf185	NM_145355	chr11	FALSE|NA	FALSE|NA	FALSE|NA	1	1	1	1	1	1	0	0	0	0	0	0	Negative	19.0546	Active
uc007hsz.1	uc007hsz.1	2734	Pla2g3	NM_172791	chr11	FALSE|NA	FALSE|NA	FALSE|NA	0	0	0	0	1	0	0	1	1	0	0	0	Positive	0.00941126	Inactive
uc007hta.1	uc007htb.1,uc007hta.1	2735	Pib5pa	NM_172439	chr11	FALSE|NA	FALSE|NA	FALSE|NA	0	0	0	1	0	0	0	1	1	0	0	0	Positive	0.0550693	Inactive
uc007htd.1	uc007htd.1	2736	Selm	NM_053267	chr11	FALSE|NA	FALSE|NA	FALSE|NA	NA	NA	NA	NA	NA	NA	NA	NA	NA	NA	NA	NA	NA	9.32792	NA
uc007htf.1	uc007hth.1,uc007hte.1,uc007htg.1,uc007hti.1,uc007htf.1	2738	Smtn	NM_013870	chr11	FALSE|NA	FALSE|NA	FALSE|NA	NA	NA	NA	NA	NA	NA	NA	NA	NA	NA	NA	NA	NA	4.56934	NA
uc007htm.1	uc007htm.1,uc007htn.1	2740	Morc2a	NM_198162	chr11	FALSE|NA	FALSE|NA	FALSE|NA	1	1	1	1	1	1	0	0	0	0	0	0	Negative	22.5675	Active
uc007htq.1	uc007htp.1,uc007htr.1,uc007hto.1,uc007htq.1	2741	Osbp2	NM_152818	chr11	TRUE	FALSE|NA	TRUE	1	1	1	1	0	1	1	1	1	1	1	0	Positive	0.153646	PRCi
uc007hts.1	uc007htt.1,uc007hts.1	2742	4921536K21Rik	NM_026150	chr11	FALSE|NA	FALSE|NA	FALSE|NA	NA	NA	NA	NA	NA	NA	NA	NA	NA	NA	NA	NA	NA	0.190623	NA
uc007htu.1	uc007htu.1	2743	Dusp18	NM_173745	chr11	FALSE|NA	FALSE|NA	FALSE|NA	NA	NA	NA	NA	NA	NA	NA	NA	NA	NA	NA	NA	NA	0.802276	NA
uc007htv.1	uc007htv.1	2744	Slc35e4	NM_153142	chr11	TRUE	FALSE|NA	FALSE|NA	1	1	1	1	0	1	1	1	1	0	0	1	Positive	2.16676	PRCi
uc007htw.1	uc007htx.1,uc007htz.1,uc007htw.1,uc007hty.1	2745	Tcn2	NM_015749	chr11	FALSE|NA	FALSE|NA	FALSE|NA	1	1	1	1	1	1	0	0	0	0	0	0	Negative	9.84342	Active
uc007hua.1	uc007hua.1	2746	Pes1	NM_022889	chr11	FALSE|NA	FALSE|NA	FALSE|NA	1	1	1	1	1	1	0	0	0	0	0	0	Negative	79.0483	Active
uc007hub.1	uc007hub.1,uc007huc.1,uc007hud.1	2747	Gal3st1	NM_016922	chr11	FALSE|NA	FALSE|NA	FALSE|NA	1	1	1	1	0	1	0	0	1	0	0	0	Negative	0.338468	Active
uc007hue.1	uc007hue.1	2748	Sec14l4	NM_146013	chr11	FALSE|NA	FALSE|NA	FALSE|NA	1	1	1	0	0	1	0	0	1	0	0	0	Negative	1.65718	Active
uc007huf.1	uc007huf.1	2749	Sec14l3	NM_001029937	chr11	FALSE|NA	FALSE|NA	FALSE|NA	0	0	0	0	0	0	0	1	1	0	0	0	Positive	0.00789186	PRCo
uc007hug.1	uc007hug.1	2750	1700020C11Rik	NM_026443	chr11	FALSE|NA	FALSE|NA	FALSE|NA	1	1	1	1	1	1	0	0	0	0	0	0	Negative	9.52239	Active
uc007huh.1	uc007huh.1	2751	Sec14l2	NM_144520	chr11	TRUE	FALSE|NA	TRUE	1	1	1	1	1	1	1	1	1	1	0	0	Positive	3.60814	PRCa
uc007hui.1	uc007huj.1,uc007hui.1	2752	Rnf215	NM_027859	chr11	FALSE|NA	FALSE|NA	FALSE|NA	NA	NA	NA	NA	NA	NA	NA	NA	NA	NA	NA	NA	NA	3.19085	NA
uc007hul.1	uc007hum.1,uc007huk.1,uc007hun.1,uc007hul.1	2753	4930562D19Rik,RP23-453B22.3	NM_177616	chr11	FALSE|NA	FALSE|NA	FALSE|NA	NA	NA	NA	NA	NA	NA	NA	NA	NA	NA	NA	NA	NA	1.15118	NA
uc007hup.1	uc007huo.1,uc007hup.1	2754	Sf3a1	NM_026175	chr11	FALSE|NA	FALSE|NA	FALSE|NA	NA	NA	NA	NA	NA	NA	NA	NA	NA	NA	NA	NA	NA	70.473	NA
uc007huq.1	uc007huq.1	2755	Tbc1d10a	NM_134023	chr11	FALSE|NA	FALSE|NA	FALSE|NA	1	1	1	1	1	1	0	0	0	0	0	0	Negative	15.6721	Active
uc007hur.1	uc007hur.1	2756	2410008K03Rik	NM_028022	chr11	FALSE|NA	FALSE|NA	FALSE|NA	1	1	1	1	0	1	0	0	0	0	0	0	Negative	22.9305	Active
uc007hus.1	uc007hus.1	2757	Osm	NM_001013365	chr11	TRUE	FALSE|NA	TRUE	0	0	0	0	0	1	1	1	1	1	1	0	Positive	0.0977868	PRCo
uc007huu.1	uc007huu.1,uc007hut.1	2758	Lif	NM_001039537,NM_008501	chr11	FALSE|NA	FALSE|NA	FALSE|NA	1	1	1	1	1	1	1	0	1	0	0	0	Positive	0.588888	Active
uc007huv.1	uc007huv.1	2759	Hormad2	NM_029458	chr11	FALSE|NA	FALSE|NA	FALSE|NA	1	1	1	0	0	1	1	0	0	0	0	0	Positive	1.58996	PRCi
uc007hux.1	uc007huw.1,uc007hux.1,uc007huy.1	2760	Mtmr3,mKIAA0371	NM_028860	chr11	FALSE|NA	FALSE|NA	FALSE|NA	1	1	1	1	1	1	0	0	0	0	0	0	Negative	18.1659	Active
uc007huz.1	uc007huz.1	2761	OTTMUSG00000005065	NM_177799	chr11	FALSE|NA	FALSE|NA	FALSE|NA	0	0	0	0	0	0	0	0	0	0	0	0	Negative	0.112293	Inactive
uc007hva.1	uc007hva.1	2762	Ascc2	NM_029291	chr11	FALSE|NA	FALSE|NA	FALSE|NA	1	1	1	1	1	1	0	0	0	0	0	0	Negative	12.3286	Active
uc007hvb.1	uc007hvb.1	2763	1110020P15Rik	NM_197979	chr11	FALSE|NA	FALSE|NA	FALSE|NA	NA	NA	NA	NA	NA	NA	NA	NA	NA	NA	NA	NA	NA	316.017	NA
uc007hvc.1	uc007hvc.1,uc007hvd.1	2764	Zmat5	NM_026015	chr11	FALSE|NA	FALSE|NA	FALSE|NA	NA	NA	NA	NA	NA	NA	NA	NA	NA	NA	NA	NA	NA	17.6752	NA
uc007hve.1	uc007hve.1	2765	Cabp7	NM_138948	chr11	TRUE	FALSE|NA	FALSE|NA	NA	NA	NA	NA	NA	NA	NA	NA	NA	NA	NA	NA	NA	1.30668	NA
uc007hvf.1	uc007hvj.1,uc007hvg.1,uc007hvf.1,uc007hvi.1	2766	Nf2	NM_010898	chr11	FALSE|NA	FALSE|NA	FALSE|NA	1	1	1	1	1	1	0	0	0	0	0	0	Negative	61.991	Active
uc007hvk.1	uc007hvk.1	2768	Nipsnap1	NM_008698	chr11	FALSE|NA	FALSE|NA	FALSE|NA	1	1	1	1	1	1	0	0	0	0	0	0	Negative	50.8205	Active
uc007hvl.1	uc007hvl.1	2769	Thoc5	NM_172438	chr11	FALSE|NA	FALSE|NA	FALSE|NA	1	1	1	1	1	1	0	0	0	0	0	0	Negative	34.9079	Active
uc007hvm.1	uc007hvm.1	2770	Nefh	NM_010904	chr11	TRUE	FALSE|NA	FALSE|NA	NA	NA	NA	NA	NA	NA	NA	NA	NA	NA	NA	NA	NA	8.86863	NA
uc007hvn.1	uc007hvo.1,uc007hvp.1,uc007hvn.1	2771	Ap1b1	NM_007454	chr11	FALSE|NA	FALSE|NA	FALSE|NA	NA	NA	NA	NA	NA	NA	NA	NA	NA	NA	NA	NA	NA	34.0293	NA
uc007hvs.1	uc007hvs.1	2773	Rasl10a	NM_145216	chr11	TRUE	TRUE	FALSE|NA	NA	NA	NA	NA	NA	NA	NA	NA	NA	NA	NA	NA	NA	0.983362	NA
uc007hvt.1	uc007hvr.1,uc007hvu.1,uc007hvv.1,uc007hvt.1,uc007hvq.1	2772	Gas2l1	NM_030228,NM_144560	chr11	FALSE|NA	FALSE|NA	FALSE|NA	NA	NA	NA	NA	NA	NA	NA	NA	NA	NA	NA	NA	NA	13.2207	NA
uc007hvw.1	uc007hvz.1,uc007hvw.1,uc007hvx.1,uc007hwa.1,uc007hvy.1	2774	Ewsr1	NM_007968	chr11	FALSE|NA	FALSE|NA	FALSE|NA	NA	NA	NA	NA	NA	NA	NA	NA	NA	NA	NA	NA	NA	79.5858	NA
uc007hwb.1	uc007hwd.1,uc007hwc.1,uc007hwe.1,uc007hwb.1	2775	Rhbdd3	NM_177370	chr11	FALSE|NA	FALSE|NA	FALSE|NA	NA	NA	NA	NA	NA	NA	NA	NA	NA	NA	NA	NA	NA	11.6041	NA
uc007hwg.1	uc007hwf.1,uc007hwg.1	2776	Emid1	NM_080595	chr11	TRUE	TRUE	FALSE|NA	NA	NA	NA	NA	NA	NA	NA	NA	NA	NA	NA	NA	NA	1.4597	NA
uc007hwh.1	uc007hwh.1	2777	Kremen1	NM_032396	chr11	FALSE|NA	FALSE|NA	FALSE|NA	1	1	1	1	1	1	0	0	0	0	0	0	Negative	5.3722	Active
uc007hwj.1	uc007hwl.1,uc007hwk.1,uc007hwj.1	2779	Znrf3	NM_001080924	chr11	FALSE|NA	FALSE|NA	FALSE|NA	1	1	1	1	1	1	1	0	1	0	0	0	Positive	2.43298	Active
uc007hwm.1	uc007hwn.1,uc007hwm.1,uc007hwo.1	2780	Xbp1	NM_013842	chr11	FALSE|NA	FALSE|NA	FALSE|NA	1	1	1	1	1	1	0	0	0	0	0	0	Negative	42.1989	Active
uc007hwp.1	uc007hwp.1	2781	Ccdc117	NM_134033	chr11	FALSE|NA	FALSE|NA	FALSE|NA	1	1	1	1	1	1	0	0	0	0	0	0	Negative	23.7246	Active
uc007hws.1	uc007hwq.1,uc007hws.1,uc007hwr.1	2782	Ankrd36,Ankrd48	NM_023816	chr11	FALSE|NA	FALSE|NA	FALSE|NA	1	0	0	0	0	0	0	1	1	0	0	0	Positive	0.105444	Inactive
uc007hwt.1	uc007hwt.1	2783	Mrps24	NM_026080	chr11	FALSE|NA	FALSE|NA	FALSE|NA	1	1	1	1	1	1	0	0	0	0	0	0	Negative	71.8019	Active
uc007hwv.1	uc007hwv.1,uc007hwu.1,uc007hwx.1,uc007hww.1	2784	2010005J08Rik	NM_178623,NM_001077661	chr11	FALSE|NA	FALSE|NA	FALSE|NA	1	1	1	1	1	1	0	0	0	0	0	0	Negative	4.58813	Active
uc007hxb.1	uc007hxd.1,uc007hxc.1,uc007hxb.1	2786	Dbnl	NM_013810	chr11	FALSE|NA	FALSE|NA	FALSE|NA	NA	NA	NA	NA	NA	NA	NA	NA	NA	NA	NA	NA	NA	41.0407	NA
uc007hxe.1	uc007hxe.1	2787	Pgam2	NM_018870	chr11	FALSE|NA	FALSE|NA	FALSE|NA	NA	NA	NA	NA	NA	NA	NA	NA	NA	NA	NA	NA	NA	2.48038	NA
uc007hxf.1	uc007hxf.1	2788	Polm	NM_017401	chr11	FALSE|NA	FALSE|NA	FALSE|NA	1	1	1	1	1	1	0	0	0	0	0	0	Negative	4.47654	Active
uc007hxj.1	uc007hxi.1,uc007hxh.1,uc007hxj.1,uc007hxg.1	2789	Aebp1	NM_009636	chr11	TRUE	TRUE	FALSE|NA	NA	NA	NA	NA	NA	NA	NA	NA	NA	NA	NA	NA	NA	0.906984	NA
uc007hxk.1	uc007hxk.1	2790	Pold2	NM_008894	chr11	FALSE|NA	FALSE|NA	FALSE|NA	NA	NA	NA	NA	NA	NA	NA	NA	NA	NA	NA	NA	NA	103.939	NA
uc007hxl.1	uc007hxl.1	2791	Myl7	NM_022879	chr11	TRUE	FALSE|NA	TRUE	1	1	1	1	1	1	1	1	1	1	0	0	Positive	5.43923	PRCa
uc007hxn.1	uc007hxn.1,uc007hxm.1,uc007hxo.1	2792	Gck	NM_010292	chr11	FALSE|NA	FALSE|NA	FALSE|NA	1	1	0	1	1	0	0	1	0	0	0	0	Positive	0.819192	Inactive
uc007hxp.1	uc007hxp.1	2793	Ykt6	NM_019661	chr11	FALSE|NA	FALSE|NA	FALSE|NA	1	1	1	1	1	1	0	0	0	0	0	0	Negative	47.0077	Active
uc007hxr.1	uc007hxs.1,uc007hxr.1,uc007hxw.1,uc007hxq.1,uc007hxt.1,uc007hxu.1	2794	Camk2b	NM_007595	chr11	TRUE	FALSE|NA	FALSE|NA	1	1	1	1	1	1	1	1	1	1	0	1	Positive	5.85784	PRCa
uc007hxy.1	uc007hxy.1,uc007hya.1,uc007hxx.1,uc007hxz.1	2796	Nudcd3,mKIAA1068	NM_173748	chr11	FALSE|NA	FALSE|NA	FALSE|NA	1	1	1	1	1	1	0	0	0	0	0	0	Negative	51.5928	Active
uc007hyb.1	uc007hyb.1	2797	Npc1l1	NM_207242	chr11	FALSE|NA	FALSE|NA	FALSE|NA	0	0	0	0	0	0	0	1	1	0	0	1	Positive	0.157293	PRCo
uc007hyc.1	uc007hyc.1,uc007hyd.1	2798	Ddx56	NM_026538	chr11	FALSE|NA	FALSE|NA	FALSE|NA	1	1	1	1	1	1	0	1	0	0	0	0	Positive	24.8096	PRCa
uc007hye.1	uc007hye.1	2799	Tmed4	NM_134020	chr11	FALSE|NA	FALSE|NA	FALSE|NA	1	1	1	1	1	1	0	0	0	1	0	0	Negative	16.653	Active
uc007hyi.1	uc007hyg.1,uc007hyi.1,uc007hyh.1,uc007hyk.1,uc007hyf.1,uc007hyj.1	2800	Ogdh,mKIAA4192	NM_010956	chr11	FALSE|NA	FALSE|NA	FALSE|NA	1	1	1	1	1	1	0	1	1	0	0	0	Positive	22.2264	PRCa
uc007hyl.1	uc007hyl.1,uc007hym.1	2801	Zmiz2	NM_001005867,NM_028601	chr11	FALSE|NA	FALSE|NA	FALSE|NA	1	1	1	1	1	1	0	0	0	0	0	0	Negative	10.4926	Active
uc007hyn.1	uc007hyn.1,uc007hyo.1	2802	Ppia	NM_008907	chr11	FALSE|NA	FALSE|NA	FALSE|NA	1	1	1	1	1	1	0	0	0	0	0	0	Negative	89.7129	Active
uc007hyp.1	uc007hyq.1,uc007hyp.1	2803	H2afv,H2afz	NM_016750	chr11	FALSE|NA	FALSE|NA	FALSE|NA	1	1	1	1	1	1	0	0	0	0	0	0	Negative	196.428	Active
uc007hys.1	uc007hys.1	2805	Purb	NM_011221	chr11	FALSE|NA	FALSE|NA	FALSE|NA	1	1	1	1	1	1	0	0	0	0	0	0	Negative	11.6198	Active
uc007hyt.1	uc007hyt.1	2806	Myo1g	NM_178440	chr11	FALSE|NA	FALSE|NA	FALSE|NA	0	0	0	1	0	0	0	0	0	0	0	0	Negative	2.89792	Inactive
uc007hyv.1	uc007hyv.1,uc007hyw.1,uc007hyx.1	2808	AK040177,Ccm2	NM_146014	chr11	FALSE|NA	FALSE|NA	FALSE|NA	NA	NA	NA	NA	NA	NA	NA	NA	NA	NA	NA	NA	NA	19.5802	NA
uc007hyy.1	uc007hyy.1	2809	AB182283	NM_001081652	chr11	TRUE	FALSE|NA	TRUE	NA	NA	NA	NA	NA	NA	NA	NA	NA	NA	NA	NA	NA	0.151353	NA
uc007hyz.1	uc007hza.1,uc007hyz.1	2810	Tbrg4	NM_134011	chr11	FALSE|NA	FALSE|NA	FALSE|NA	1	1	1	1	1	1	0	0	0	0	0	0	Negative	55.0018	Active
uc007hzb.1	uc007hzb.1	2811	Wap	NM_011709	chr11	FALSE|NA	FALSE|NA	FALSE|NA	0	0	0	0	1	0	0	0	1	0	0	0	Negative	0	Inactive
uc007hzd.1	uc007hzd.1	2813	Ramp3	NM_019511	chr11	FALSE|NA	FALSE|NA	FALSE|NA	1	1	1	0	1	1	0	1	0	0	0	0	Positive	5.83279	PRCa
uc007hzf.1	uc007hzf.1,uc007hzg.1	2815	Adcy1	NM_009622	chr11	TRUE	TRUE	FALSE|NA	1	1	1	0	0	1	1	1	1	1	1	1	Positive	2.75292	PRCi
uc007hzh.1	uc007hzh.1	2816	Igfbp1	NM_008341	chr11	FALSE|NA	FALSE|NA	FALSE|NA	0	0	0	0	0	1	0	1	0	0	0	0	Positive	0	PRCo
uc007hzi.1	uc007hzi.1	2817	Igfbp3	NM_008343	chr11	TRUE	FALSE|NA	TRUE	1	1	1	0	1	1	1	1	1	1	1	0	Positive	4.59822	PRCa
uc007hzj.1	uc007hzk.1,uc007hzl.1,uc007hzj.1	2818	Tns3	NM_001083587	chr11	FALSE|NA	FALSE|NA	FALSE|NA	1	0	1	1	1	1	0	0	0	0	0	0	Negative	49.2135	Active
uc007hzq.1	uc007hzs.1,uc007hzq.1,uc007hzr.1,uc007hzp.1	2822	Hus1	NM_008316	chr11	FALSE|NA	FALSE|NA	FALSE|NA	1	1	1	0	1	1	0	0	0	0	0	0	Negative	12.8278	Active
uc007hzu.1	uc007hzt.1,uc007hzu.1	2823	Sunc1	NM_177576	chr11	TRUE	FALSE|NA	TRUE	NA	NA	NA	NA	NA	NA	NA	NA	NA	NA	NA	NA	NA	0.0166165	NA
uc007hzv.1	uc007hzv.1	2824	OTTMUSG00000005148	NM_001037928	chr11	TRUE	FALSE|NA	TRUE	NA	NA	NA	NA	NA	NA	NA	NA	NA	NA	NA	NA	NA	0.217943	NA
uc007hzw.1	uc007hzy.1,uc007hzw.1,uc007hzx.1	2825	Upp1	NM_009477	chr11	FALSE|NA	FALSE|NA	FALSE|NA	1	1	1	1	1	1	0	0	1	0	0	0	Negative	317.416	Active
uc007iaa.1	uc007iaa.1,uc007hzz.1	2826	Abca13	NM_178259	chr11	FALSE|NA	FALSE|NA	FALSE|NA	0	0	0	0	0	0	0	1	1	0	0	0	Positive	0.0524211	PRCo
uc007iad.1	uc007iac.1,uc007iad.1	2828	Vwc2	NM_177033	chr11	TRUE	TRUE	FALSE|NA	1	0	0	0	0	1	1	1	1	1	1	1	Positive	0.0831281	PRCr
uc007iae.1	uc007iae.1	2829	Zpbp	NM_015785	chr11	FALSE|NA	FALSE|NA	FALSE|NA	1	1	1	0	0	1	1	0	1	0	0	0	Positive	0.190448	PRCi
uc007iak.1	uc007ian.1,uc007iaj.1,uc007iao.1,uc007ial.1,uc007iaq.1,uc007iam.1,uc007iak.1,uc007iap.1	2833	Ikzf1	NM_001025597,NM_009578	chr11	TRUE	FALSE|NA	FALSE|NA	1	0	0	0	0	1	1	1	1	1	1	1	Positive	0.0430315	PRCr
uc007ias.1	uc007ias.1,uc007iat.1,uc007iar.1,uc007iau.1	2834	Fignl1	NM_021891	chr11	FALSE|NA	FALSE|NA	FALSE|NA	1	1	1	1	1	1	0	0	0	0	0	0	Negative	29.7664	Active
uc007iaw.1	uc007iav.1,uc007iaw.1,uc007iax.1	2835	Ddc	NM_016672	chr11	FALSE|NA	FALSE|NA	FALSE|NA	0	0	0	1	1	0	0	0	1	0	0	0	Negative	7.7341	Inactive
uc007iba.1	uc007ibc.1,uc007iba.1,uc007iaz.1,uc007ibb.1	2837	Grb10	NM_010345	chr11	TRUE	TRUE	FALSE|NA	1	0	0	0	1	1	1	1	1	1	1	1	Positive	5.83794	PRCr
uc007ibd.1	uc007ibf.1,uc007ibd.1,uc007ibe.1	2838	Cobl	NM_172496	chr11	FALSE|NA	FALSE|NA	FALSE|NA	1	1	1	1	1	1	0	1	1	0	0	0	Positive	16.0778	PRCa
uc007ibk.1	uc007ibk.1	2843	Vstm2a	NM_145967	chr11	TRUE	TRUE	FALSE|NA	1	0	0	0	0	1	1	1	1	1	1	1	Positive	0.084435	PRCr
uc007ibm.1	uc007ibl.1,uc007ibm.1	2844	Sec61g	NM_011343	chr11	FALSE|NA	FALSE|NA	FALSE|NA	1	1	1	0	1	1	0	0	0	0	0	0	Negative	29.5255	Active
uc007ibo.1	uc007ibn.1,uc007ibo.1,uc007ibp.1	2845	Egfr	NM_207655,NM_007912	chr11	TRUE	FALSE|NA	FALSE|NA	1	1	1	1	0	1	1	1	1	1	1	1	Positive	0.287621	PRCi
uc007ibt.1	uc007ibt.1,uc007ibu.1	2847	A630050E13Rik	NM_176982	chr11	FALSE|NA	FALSE|NA	FALSE|NA	1	1	1	1	1	1	0	0	0	0	0	0	Negative	0.728602	Active
uc007ibw.1	uc007ibv.1,uc007ibw.1	2848	Plek	NM_019549	chr11	FALSE|NA	FALSE|NA	FALSE|NA	NA	NA	NA	NA	NA	NA	NA	NA	NA	NA	NA	NA	NA	0.0126106	NA
uc007iby.1	uc007iby.1,uc007ibx.1	2849	1500041B16Rik	NM_029861	chr11	FALSE|NA	FALSE|NA	FALSE|NA	NA	NA	NA	NA	NA	NA	NA	NA	NA	NA	NA	NA	NA	0.120326	NA
uc007ica.1	uc007ica.1,uc007ibz.1,uc007icb.1	2850	Ppp3r1	NM_024459	chr11	FALSE|NA	FALSE|NA	FALSE|NA	1	1	1	1	1	1	0	0	0	0	0	0	Negative	24.7817	Active
[truncated: 16,863 more rows]
